# Supplementary material for: Rhizobacteria prime the activation of plant defense and nutritional responses to suppress aphid populations on barley over time
Source: New Phytol. 2025 Jun 26;247(5):2390–405. doi: 10.1111/nph.70319 (PMC12329176; doi:10.1111/nph.70319)
Supplement: Supplementary file 2 — Table S1 Overview of raw, trimmed, and aligned reads. Table S2 Summary of differentially expressed genes in barley leaves upon rhizobacteria root colonization and shoot herbivory. [file NPH-247-2390-s006.xlsx]

## Sheet: Irina 24h, 7 and 21 days
		Raw reads	Trimmed	Clean reads
Barley	24 hours	Total number of read	Total number of reads	% of clean reads	Reads Processed	Pseudo Aaligned	% Pseudo Aligned
Irina	Sample_1	19715216	19492020	98.8679	9702705	6974404	71.9
Irina	Sample_2	13634722	13560684	99.457	6756112	5001227	74
Irina	Sample_3	13387184	13300336	99.3513	6632137	4876249	73.5
Irina	Sample_4	16484210	16370523	99.3103	8158202	5907715	72.4
Irina	Sample_5	14338868	14254904	99.4144	7106902	5322429	74.9
Irina	Sample_6	14214026	14112272	99.2841	7034149	5214854	74.1
Irina	Sample_7	15636340	15556369	99.4886	7759089	5674111	73.1
Irina	Sample_8	17434420	17339687	99.4566	8644127	6473845	74.9
Irina	Sample_10	19864008	19670858	99.0276	9802240	7062967	72.1
Irina	Sample_11	66872322	66313881	99.1649	33037405	23699885	71.7
Irina	Sample_12	91851950	91194986	99.2848	45449905	32724813	72
Irina	Sample_13	90654454	90381309	99.6987	45098314	31885904	70.7
Irina	Sample_14	76848600	76608957	99.6882	38226148	27566957	72.1
Irina	Sample_15	97073906	96773182	99.6902	48283314	33687111	69.8
Irina	Sample_16	113054154	112681354	99.6702	56226153	39251969	69.8
Irina	Sample_17	94384798	94087169	99.6847	46947081	32947481	70.2
Irina	Sample_18	142490136	142120981	99.7409	70916633	50826987	71.7
Irina	Sample_19	92894180	92662880	99.751	46245653	32921039	71.2
Irina	Sample_20	113295370	112930779	99.6782	56335956	40500159	71.9
Irina	Sample_21	83904732	83691598	99.746	41773876	29592499	70.8
Irina	Sample_22	108043930	107760825	99.738	53776796	39186213	72.9
Irina	Sample_23	132199520	131785254	99.6866	65762579	47442053	72.1
Irina	Sample_24	98573918	98303673	99.7258	49042753	34219147	69.8
Barley	7 days	Total number of read	Total number of reads	% of clean reads	Reads Processed	Pseudo Aaligned	% Pseudo Aligned
Irina	Sample_1	82209196	82029141	99.781	40938291	30727081	75.1
Irina	Sample_2	57413552	57277182	99.7625	28577048	21310788	74.6
Irina	Sample_3	82110368	81916280	99.7636	40877617	29955360	73.3
Irina	Sample_4	85188964	84980616	99.7554	42401892	30871157	72.8
Irina	Sample_5	87042872	86826602	99.7515	43320474	32792823	75.7
Irina	Sample_6	67275044	67096551	99.7347	33471916	25255581	75.5
Irina	Sample_7	93858694	93651977	99.7798	46737054	34695217	74.2
Irina	Sample_8	81262724	81097424	99.7966	40474762	30127321	74.4
Irina	Sample_9	82838672	82631832	99.7503	41230234	30494923	74
Irina	Sample_10	81251876	81073634	99.7806	40460395	29841367	73.8
Irina	Sample_11	73024236	72863065	99.7793	36359049	26612905	73.2
Irina	Sample_12	102205650	101977026	99.7763	50885882	36815196	72.3
Irina	Sample_13	111864480	111610780	99.7732	55694533	40737001	73.1
Irina	Sample_14	54969722	54808462	99.7066	27345584	19854596	72.6
Irina	Sample_15	70555996	70381650	99.7529	35120736	25670202	73.1
Irina	Sample_16	87605062	87386585	99.7506	43600109	31411923	72
Irina	Sample_17	93701582	93487599	99.7716	46648703	34925404	74.9
Irina	Sample_18	60937354	60797452	99.7704	30339472	20280039	66.8
Irina	Sample_19	67949328	67780493	99.7515	33817157	25049230	74.1
Irina	Sample_20	88425386	88236331	99.7862	44037647	32743625	74.4
Irina	Sample_21	95174062	94969544	99.7851	47393625	35563668	75
Irina	Sample_22	65246366	65095061	99.7681	32483517	24432293	75.2
Irina	Sample_23	63844726	63694454	99.7646	31780913	24097310	75.8
Irina	Sample_24	61116616	60990203	99.7932	30445454	22508532	73.9
Barley	21 days	Total number of read	Total number of reads	% of clean reads	Reads Processed	Pseudo Aaligned	% Pseudo Aligned
Irina	Sample_25	78013656	77773856	99.6926	38796439	30601173	78.9
Irina	Sample_26	44834268	44626918	99.5375	22245927	16334425	73.4
Irina	Sample_27	82071800	81868354	99.7521	40842505	30869934	75.6
Irina	Sample_28	130560168	130235675	99.7515	64989408	49335690	75.9
Irina	Sample_29	128485238	128184676	99.7661	63968210	49381188	77.2
Irina	Sample_30	60685154	60545636	99.7701	30214704	23352469	77.3
Irina	Sample_31	63610408	63483217	99.8	31685717	23532280	74.3
Irina	Sample_32	113756026	113478956	99.7564	56622693	44449246	78.5
Irina	Sample_33	85625748	85325290	99.6491	42546360	33296936	78.3
Irina	Sample_34	88608224	88394372	99.7587	44110996	33579006	76.1
Irina	Sample_35	78219262	77975326	99.6881	38885220	28844773	74.2
Irina	Sample_36	93308694	93068844	99.7429	46435470	35253931	75.9
Irina	Sample_37	88001596	87823409	99.7975	43833723	35237560	80.4
Irina	Sample_38	80694326	80489863	99.7466	40152396	31043761	77.3
Irina	Sample_39	55812894	55681059	99.7638	27783595	20762568	74.7
Irina	Sample_40	103162352	102929002	99.7738	51359812	40120120	78.1
Irina	Sample_41	70935698	70768975	99.765	35313145	25052328	70.9
Irina	Sample_42	64310916	64155474	99.7583	32010888	24188634	75.6
Irina	Sample_43	72319026	72138870	99.7509	35990313	27456315	76.3
Irina	Sample_44	77831658	77646437	99.762	38737084	29462234	76.1
Irina	Sample_45	102557352	102327034	99.7754	51066040	40797823	79.9
Irina	Sample_46	78268426	78088512	99.7701	38969350	27703748	71.1
Irina	Sample_47	72183360	72014596	99.7662	35935087	27665393	77
