# Supplementary material for: Rhizobacteria prime the activation of plant defense and nutritional responses to suppress aphid populations on barley over time
Source: New Phytol. 2025 Jun 26;247(5):2390–405. doi: 10.1111/nph.70319 (PMC12329176; doi:10.1111/nph.70319)
Supplement: Supplementary file 3 — Table S3 Summary of the number of genes per enriched KEGG pathways for each treatment and time point. [file NPH-247-2390-s003.xlsx]

## Sheet: KEGG Terms of DGE
					24 hours																		7 days																		21 days
KEGG categories	KEGG Sub-categories	KEGG pathways	Sa vs. Control		Ar vs. Control		Bs vs. Control		ArSa vs. Sa		BsSa vs. Sa		ArSa vs. Control		BsSa vs. Control		ArSa vs. Ar		BsSa vs. Bs		Sa vs. Control		Ar vs. Control		Bs vs. Control		ArSa vs. Sa		BsSa vs. Sa		ArSa vs. Control		BsSa vs. Control		ArSa vs. Ar		BsSa vs. Bs		Sa vs. Control		Ar vs. Control		Bs vs. Control		ArSa vs. Sa		BsSa vs. Sa		ArSa vs. Control
			Up	Down	Up	Down	Up	Down	Up	Down	Up	Down	Up	Down	Up	Down	Up	Down	Up	Down	Up	Down	Up	Down	Up	Down	Up	Down	Up	Down	Up	Down	Up	Down	Up	Down	Up	Down	Up	Down	Up	Down	Up	Down	Up	Down	Up	Down	Up
		/DE genes	212	119	54	1362	413	514	180	1240	126	1369	114	1128	136	1327	196	37	96	239	540	116	104	345	83	334	111	115	115	129	701	170	617	176	760	133	684	128	1432	436	1148	280	977	556	422	136	351	204	1622
Metabolism	Carbohydrate metabolism	Glyoxylate and dicarboxylate metabolism																											4											5
		Starch and sucrose metabolism				12													5																						9
		Amino sugar and nucleotide sugar metabolism																																															13
		Pentose and glucuronate interconversions				8						8				10																								5
	Amino acid metabolism	Valine, leucine and isoleucine degradation			2
		Cysteine and methionine metabolism			2
		Phenylalanine metabolism		2							2				3
		Tryptophan metabolism		2							2
		Tyrosine metabolism													2
		Arginine and proline metabolism		2							2
	Metabolism of other aminoacids	Glutathione metabolism	4	3			10				3										8										9		8				6								6
	Biosynthesis of other secondary metabolites	Glucosinolate biosynthesis			1
		Phenylpropanoid biosynthesis	3			16	10	9		11		19		10	6	18		2		5	11								5		12		11		12		14							12	7	5		6	19
		Biosynthesis of various plant secondary metabolites						5																				2
		Betalain biosynthesis										3
		Flavone and flavonol biosynthesis																			3			3							3		3
		Flavonoid biosynthesis																																													3
		Benzoxazinoid biosynthesis																										2				2												2
		Isoquinoline alkaloid biosynthesis
	Glycan biosynthesis and metabolism	Glycosphingolipid biosynthesis																																	2
	Metabolism of terpenoids and polyketides	Monoterpenoid biosynthesis																																														2
	Lipid metabolism	Fatty acid biosynthesis																																										4
		Fatty acid elongation																				2															4	3
		Biosynthesis of unsaturated fatty acids																																				2
		Steroid biosynthesis																1
		cutin, suberine and wax biosynthesis
		alpha-Linolenic acid metabolism																				3			3				3
	Metabolism of cofactors and vitamins	Pantothenate and CoA biosynthesis			2
	Global and Overview maps	Carbon metabolism																											5
	Energy metabolism	Carbon fixation in photosynthetic organisms																											4											5
		Nitrogen metabolism																																						4					3		4
Genetic Information Processing	Replication and repair	Base excision repair																										2		2
		DNA replication															7																						9
		Homologous recombination																																					7
		Mismatch repair																																														2
	Chromosome	Polycomb repressive complex																						4
		ATP-dependent chromatin remodeling																				5
	Folding, sorting and degradation	Protein processing in endoplasmic reticulum	4																											3
Environmental Information Processing	Signal transduction	MAPK signaling pathway	2				3								2																				9
	Membrane transport	ABC transporters																																	4
Organismal systems	Environmental adaptation	Plant-pathogen interaction																																			11
Cellular Processes	Transport and catabolism	Peroxisome
** numerics represents the number of genes per KEGG pathways
[truncated: 7 more columns]
