# Supplementary material for: Rhizobacteria prime the activation of plant defense and nutritional responses to suppress aphid populations on barley over time
Source: New Phytol. 2025 Jun 26;247(5):2390–405. doi: 10.1111/nph.70319 (PMC12329176; doi:10.1111/nph.70319)
Supplement: Supplementary file 4 — Table S4 Enriched KEGG pathways for each treatment group after 24 h of aphid feeding. [file NPH-247-2390-s002.xlsx]

## Sheet: Ar.Control-UP_DOWN
Table S4AUP regulated DEGs KEGG Pathways Irina 24h ArSa_BsSa (Ar vs. Control)
	category	subcategory	ID	Description	GeneRatio	BgRatio	pvalue	p.adjust	qvalue	geneID	Count	Gene description	Barley gene ID
dosa00770	Metabolism	Metabolism of cofactors and vitamins	dosa00770	Pantothenate and CoA biosynthesis - Oryza sativa japonica (Japanese rice) (RAPDB)	2/5	36/4670	0.000569496	0.011589	0.0051611	Os03t0231600-01	2	Branched-chain aminotransferase2, Branched-chain amino acid biosynthesis	HORVU.MOREX.r3.4HG0394630
										Os12t0178000-01		Similar to Aldehyde dehydrogenase family protein, expressed.	HORVU.MOREX.r3.5HG0455570
dosa00280	Metabolism	Amino acid metabolism	dosa00280	Valine, leucine and isoleucine degradation - Oryza sativa japonica (Japanese rice) (RAPDB)	2/5	45/4670	0.000891463	0.011589	0.0051611	Os03t0231600-01	2	Branched-chain aminotransferase2, Branched-chain amino acid biosynthesis	HORVU.MOREX.r3.4HG0394630
										Os12t0178000-01		Similar to Aldehyde dehydrogenase family protein, expressed.	HORVU.MOREX.r3.5HG0455570
dosa00270	Metabolism	Amino acid metabolism	dosa00270	Cysteine and methionine metabolism - Oryza sativa japonica (Japanese rice) (RAPDB)	2/5	113/4670	0.00553318	0.0416665	0.0185559	Os03t0231600-01	2	Branched-chain aminotransferase2, Branched-chain amino acid biosynthesis	HORVU.MOREX.r3.4HG0394630
										Os11t0552000-01		Similar to Tyrosine/nicotianamine aminotransferases family protein.	HORVU.MOREX.r3.1HG0015520
dosa00966	Metabolism	Biosynthesis of other secondary metabolites	dosa00966	Glucosinolate biosynthesis - Oryza sativa japonica (Japanese rice) (RAPDB)	1/5	6/4670	0.00641024	0.0416665	0.0185559	Os03t0231600-01	1	Branched-chain aminotransferase2, Branched-chain amino acid biosynthesis	HORVU.MOREX.r3.4HG0394630
dosa00340	Metabolism	Amino acid metabolism	dosa00340	Histidine metabolism - Oryza sativa japonica (Japanese rice) (RAPDB)	1/5	15/4670	0.0159639	0.0735048	0.0327349	Os12t0178000-01	1
dosa00290	Metabolism	Amino acid metabolism	dosa00290	Valine, leucine and isoleucine biosynthesis - Oryza sativa japonica (Japanese rice) (RAPDB)	1/5	16/4670	0.0170209	0.0735048	0.0327349	Os03t0231600-01	1
dosa00950	Metabolism	Biosynthesis of other secondary metabolites	dosa00950	Isoquinoline alkaloid biosynthesis - Oryza sativa japonica (Japanese rice) (RAPDB)	1/5	21/4670	0.0222921	0.0735048	0.0327349	Os11t0552000-01	1
dosa01240	Metabolism	Global and overview maps	dosa01240	Biosynthesis of cofactors - Oryza sativa japonica (Japanese rice) (RAPDB)	2/5	236/4670	0.0229796	0.0735048	0.0327349	Os03t0231600-01/Os12t0178000-01	2
dosa00906	Metabolism	Metabolism of terpenoids and polyketides	dosa00906	Carotenoid biosynthesis - Oryza sativa japonica (Japanese rice) (RAPDB)	1/5	24/4670	0.025444	0.0735048	0.0327349	Os04t0550600-01	1
dosa00960	Metabolism	Biosynthesis of other secondary metabolites	dosa00960	Tropane, piperidine and pyridine alkaloid biosynthesis - Oryza sativa japonica (Japanese rice) (RAPDB)	1/5	28/4670	0.0296338	0.0745395	0.0331957	Os11t0552000-01	1
dosa00310	Metabolism	Amino acid metabolism	dosa00310	Lysine degradation - Oryza sativa japonica (Japanese rice) (RAPDB)	1/5	33/4670	0.0348508	0.0745395	0.0331957	Os12t0178000-01	1
dosa00360	Metabolism	Amino acid metabolism	dosa00360	Phenylalanine metabolism - Oryza sativa japonica (Japanese rice) (RAPDB)	1/5	41/4670	0.0431513	0.0745395	0.0331957	Os11t0552000-01	1
dosa00410	Metabolism	Metabolism of other amino acids	dosa00410	beta-Alanine metabolism - Oryza sativa japonica (Japanese rice) (RAPDB)	1/5	42/4670	0.0441849	0.0745395	0.0331957	Os12t0178000-01	1
dosa00350	Metabolism	Amino acid metabolism	dosa00350	Tyrosine metabolism - Oryza sativa japonica (Japanese rice) (RAPDB)	1/5	43/4670	0.0452175	0.0745395	0.0331957	Os11t0552000-01	1
dosa00130	Metabolism	Metabolism of cofactors and vitamins	dosa00130	Ubiquinone and other terpenoid-quinone biosynthesis - Oryza sativa japonica (Japanese rice) (RAPDB)	1/5	45/4670	0.0472801	0.0745395	0.0331957	Os11t0552000-01	1
dosa00400	Metabolism	Amino acid metabolism	dosa00400	Phenylalanine, tyrosine and tryptophan biosynthesis - Oryza sativa japonica (Japanese rice) (RAPDB)	1/5	50/4670	0.0524211	0.0745395	0.0331957	Os11t0552000-01	1
dosa00071	Metabolism	Lipid metabolism	dosa00071	Fatty acid degradation - Oryza sativa japonica (Japanese rice) (RAPDB)	1/5	51/4670	0.0534466	0.0745395	0.0331957	Os12t0178000-01	1
dosa00330	Metabolism	Amino acid metabolism	dosa00330	Arginine and proline metabolism - Oryza sativa japonica (Japanese rice) (RAPDB)	1/5	52/4670	0.0544712	0.0745395	0.0331957	Os12t0178000-01	1
dosa00380	Metabolism	Amino acid metabolism	dosa00380	Tryptophan metabolism - Oryza sativa japonica (Japanese rice) (RAPDB)	1/5	52/4670	0.0544712	0.0745395	0.0331957	Os12t0178000-01	1
dosa00053	Metabolism	Carbohydrate metabolism	dosa00053	Ascorbate and aldarate metabolism - Oryza sativa japonica (Japanese rice) (RAPDB)	1/5	63/4670	0.0656837	0.0853888	0.0380274	Os12t0178000-01	1
dosa00561	Metabolism	Lipid metabolism	dosa00561	Glycerolipid metabolism - Oryza sativa japonica (Japanese rice) (RAPDB)	1/5	70/4670	0.0727633	0.0900879	0.0401201	Os12t0178000-01	1
dosa01210	NA	NA	dosa01210	2-Oxocarboxylic acid metabolism - Oryza sativa japonica (Japanese rice) (RAPDB)	1/5	81/4670	0.0838017	0.0990384	0.0441062	Os03t0231600-01	1
dosa00620	Metabolism	Carbohydrate metabolism	dosa00620	Pyruvate metabolism - Oryza sativa japonica (Japanese rice) (RAPDB)	1/5	92/4670	0.0947348	0.107091	0.0476926	Os12t0178000-01	1
dosa00010	Metabolism	Carbohydrate metabolism	dosa00010	Glycolysis / Gluconeogenesis - Oryza sativa japonica (Japanese rice) (RAPDB)	1/5	132/4670	0.133615	0.144749	0.0644633	Os12t0178000-01	1
dosa04016	Environmental Information Processing	Signal transduction	dosa04016	MAPK signaling pathway - plant - Oryza sativa japonica (Japanese rice) (RAPDB)	1/5	142/4670	0.143123	0.148848	0.0662885	Os02t0603000-00	1
Table S4B DOWN regulated DEGs KEGG Pathways Irina 24h ArSa_BsSa (Ar vs. Control)
	category	subcategory	ID	Description	GeneRatio	BgRatio	pvalue	p.adjust	qvalue	geneID	Count
dosa00940	Metabolism	Biosynthesis of other secondary metabolites	dosa00940	Phenylpropanoid biosynthesis - Oryza sativa japonica (Japanese rice) (RAPDB)	16/113	176/4670	3.79746e-06	0.000258227	0.000243837	Os07t0280200-01	16	AMP-dependent synthetase and ligase domain containing protein.	HORVU.MOREX.r3.3HG0316200
										Os04t0518400-01		Phenylalanine ammonia-lyase, Resistance to brown planthopper (BPH)	HORVU.MOREX.r3.1HG0023150
										Os04t0688200-01		Similar to Peroxidase (EC 1.11.1.7).	HORVU.MOREX.r3.2HG0215310
										Os11t0112400-01		Peroxidase (EC 1.11.1.7).	HORVU.MOREX.r3.4HG0351880
										Os12t0112000-01		Similar to Peroxidase precursor (EC 1.11.1.7) (Fragment).	HORVU.MOREX.r3.4HG0351880
										Os03t0235000-01		Similar to Peroxidase.	HORVU.MOREX.r3.4HG0393860
										Os03t0234500-01		Haem peroxidase, plant/fungal/bacterial family protein.	HORVU.MOREX.r3.4HG0393900
										Os08t0157500-01		Caffeic acid O-methyltransferase, Flavonoid 3'-O-methyltransferase, Melatonin biosynthesis, Tricin biosynthesis	HORVU.MOREX.r3.3HG0330120
										Os06t0472900-01		Haem peroxidase family protein.	HORVU.MOREX.r3.7HG0677150
										Os03t0368900-01		Haem peroxidase family protein.	HORVU.MOREX.r3.1HG0076690
										Os07t0104500-01		Haem peroxidase, plant/fungal/bacterial family protein.	HORVU.MOREX.r3.7HG0647950
										Os06t0521200-00		Similar to peroxidase 52.	HORVU.MOREX.r3.5HG0492530
										Os06t0521400-00		Haem peroxidase family protein.	HORVU.MOREX.r3.5HG0492530
										Os06t0521500-01		Haem peroxidase family protein.	HORVU.MOREX.r3.5HG0492530
										Os06t0521900-00		Plant peroxidase domain containing protein.	HORVU.MOREX.r3.5HG0492530
										Os06t0522300-01		Haem peroxidase family protein.	HORVU.MOREX.r3.5HG0492530
dosa00500	Metabolism	Carbohydrate metabolism	dosa00500	Starch and sucrose metabolism - Oryza sativa japonica (Japanese rice) (RAPDB)	12/113	144/4670	0.000158638	0.00539368	0.00509311	Os06t0675700-01	12	&alpha;-glucosidase, Alpha-glucosidase in rice seeds, Two isoforms (ONG2-I and ONG2-II) are produced by post-translational proteolysis	HORVU.MOREX.r3.2HG0211530
										Os06t0676700-01		Similar to High pI alpha-glucosidase.	HORVU.MOREX.r3.2HG0211530
										Os09t0490400-00		Beta-glucosidase 29.	HORVU.MOREX.r3.5HG0490890
										Os09t0491100-01		Beta-glucosidase 2	HORVU.MOREX.r3.5HG0490890
										Os11t0184300-00		Beta-glucosidase 30.	HORVU.MOREX.r3.5HG0490890
										Os09t0530200-01		Similar to Endo-beta-1, 4-glucanase precursor (EC 3.2.1.4).	HORVU.MOREX.r3.5HG0498360
										Os02t0765600-01		Alpha-amylase glycoprotein, Degradation of starch granule	HORVU.MOREX.r3.6HG0617430
										Os06t0713800-01		&alpha;-amylase 2A, Amyc2 alpha-amylase	HORVU.MOREX.r3.7HG0721060
										Os03t0749500-01		Similar to Exo-beta-glucanase.	HORVU.MOREX.r3.5HG0510650
										Os01t0312800-01		Similar to CEL4=CELLULASE 4 (Fragment).	HORVU.MOREX.r3.1HG0080690
										Os01t0219600-00		Similar to Endo-beta-1, 4-glucanase precursor (EC 3.2.1.4).	HORVU.MOREX.r3.3HG0246790
										Os01t0220100-01		Endo-1, 4-&beta;-glucanase, Glycoside hydrolase family (GHF) 9 protein	HORVU.MOREX.r3.3HG0246790
dosa00040	Metabolism	Carbohydrate metabolism	dosa00040	Pentose and glucuronate interconversions - Oryza sativa japonica (Japanese rice) (RAPDB)	8/113	71/4670	0.00027396	0.00620976	0.00586371	Os08t0286100-00	8	Similar to predicted protein.	HORVU.MOREX.r3.3HG0292910
										Os07t0607400-01		Pectin lyase fold/virulence factor domain containing protein.	HORVU.MOREX.r3.2HG0126350
										Os05t0456200-00		Similar to Aldose reductase.	HORVU.MOREX.r3.1HG0073730
										Os11t0683700-01		Pectin lyase fold domain containing protein.	HORVU.MOREX.r3.4HG0359070
										Os11t0683800-01		Pectin lyase fold/virulence factor domain containing protein.	HORVU.MOREX.r3.4HG0359070
										Os03t0300500-01		Similar to Pectin methylesterase 6 (Fragment).	HORVU.MOREX.r3.4HG0383520
										Os06t0144200-01		Similar to Pectate lyase homolog (EC 4.2.2.2).	HORVU.MOREX.r3.7HG0648570
										Os02t0214400-01		Pectate lyase-like protein, Pollen development	HORVU.MOREX.r3.6HG0578880
dosa00902	Metabolism	Metabolism of terpenoids and polyketides	dosa00902	Monoterpenoid biosynthesis - Oryza sativa japonica (Japanese rice) (RAPDB)	2/113	6/4670	0.0112566	0.191362	0.180698	Os04t0531900-01/Os04t0532400-01	2

## Sheet: Bs.control-UP_DOWN
Table S4C UP regulated DEGs KEGG Pathways Irina 24h ArSa_BsSa (Bs vs. Control)
	category	subcategory	ID	Description	GeneRatio	BgRatio	pvalue	p.adjust	qvalue	geneID	Count	Gene Description	Barley Gene ID
dosa00480	Metabolism	Metabolism of other amino acids	dosa00480	Glutathione metabolism - Oryza sativa japonica (Japanese rice) (RAPDB)	10/47	113/4670	1.12637e-07	4.73077e-06	3.91267e-06	Os10t0527800-01	10	Glutathione S-transferase, Regulation of leaf senescence	HORVU.MOREX.r3.1HG0051750
										Os10t0528100-01		Similar to Glutathione S-transferase GST 42 (EC 2.5.1.18) (Fragment).	HORVU.MOREX.r3.1HG0051750
										Os12t0434400-00		Similar to predicted protein.	N/A
										Os10t0529500-01		Tau class glutathione S-transferase, Heavy metal and drought stress tolerance	HORVU.MOREX.r3.1HG0051870
										Os10t0529700-01		Similar to glutathione transferase35.	HORVU.MOREX.r3.1HG0051870
										Os01t0372400-01		Glutathione S-transferase, C-terminal-like domain containing protein.	HORVU.MOREX.r3.5HG0518000
										Os01t0371400-00		Similar to Glutathione s-transferase gstf2.	HORVU.MOREX.r3.7HG0746410
										Os10t0530900-01		Similar to Glutathione S-transferase GST 30 (EC 2.5.1.18).	HORVU.MOREX.r3.1HG0051910
										Os10t0531400-01		Glutathione S-transferase GST 30 (EC 2.5.1.18).	HORVU.MOREX.r3.1HG0051910
										Os09t0467200-01		Tau class glutathione transferase, Response to abiotic stresses	HORVU.MOREX.r3.5HG0487860
dosa00940	Metabolism	Biosynthesis of other secondary metabolites	dosa00940	Phenylpropanoid biosynthesis - Oryza sativa japonica (Japanese rice) (RAPDB)	10/47	176/4670	6.90583e-06	0.000145022	0.000119943	Os04t0518400-01	10	Phenylalanine ammonia-lyase, Resistance to brown planthopper (BPH)	HORVU.MOREX.r3.1HG0023150
										Os07t0677400-00		Peroxidase.	HORVU.MOREX.r3.2HG0112560
										Os07t0677500-00		Similar to Peroxidase precursor (EC 1.11.1.7).	HORVU.MOREX.r3.2HG0112560
										Os04t0688100-01		Peroxidase (EC 1.11.1.7).	HORVU.MOREX.r3.2HG0215280
										Os07t0677100-01		Peroxidase.	N/A
										Os01t0962700-01		Similar to Peroxidase 12 precursor (EC 1.11.1.7) (Atperox P12) (PRXR6) (ATP4a).	HORVU.MOREX.r3.3HG0325250
										Os08t0543400-01		Transferase family protein.	HORVU.MOREX.r3.3HG0313040
										Os03t0762300-01		Similar to Peroxidase 51 precursor (EC 1.11.1.7) (Atperox P51) (ATP37).	HORVU.MOREX.r3.5HG0512600
										Os04t0651000-01		Similar to Peroxidase.	HORVU.MOREX.r3.2HG0204080
										Os08t0448000-01		4-coumarate:coenzyme A ligase, Lignin biosynthesis, Defense against wounding	HORVU.MOREX.r3.2HG0119830
dosa00950	Metabolism	Biosynthesis of other secondary metabolites	dosa00950	Isoquinoline alkaloid biosynthesis - Oryza sativa japonica (Japanese rice) (RAPDB)	3/47	21/4670	0.00111924	0.0156693	0.0129596	Os08t0140300-01	3	Aromatic L-amino acid decarboxylase (AADC), Senescence-induced serotonin biosynthesis	HORVU.MOREX.r3.1HG0010600
										Os11t0552000-01		Similar to Tyrosine/nicotianamine aminotransferases family protein.	HORVU.MOREX.r3.1HG0015520
										Os04t0624500-01		Polyphenol oxidase, Formation of black hull, Responsible for the phenol reaction (PHR) phenotype, (Nipponbare: PHR-negative)	HORVU.MOREX.r3.2HG0194690
dosa00360	Metabolism	Amino acid metabolism	dosa00360	Phenylalanine metabolism - Oryza sativa japonica (Japanese rice) (RAPDB)	3/47	41/4670	0.00779356	0.0747346	0.0618106	Os08t0140300-01/Os04t0518400-01/Os11t0552000-01	3
dosa00350	Metabolism	Amino acid metabolism	dosa00350	Tyrosine metabolism - Oryza sativa japonica (Japanese rice) (RAPDB)	3/47	43/4670	0.00889698	0.0747346	0.0618106	Os08t0140300-01/Os11t0552000-01/Os04t0624500-01	3
dosa04016	Environmental Information Processing	Signal transduction	dosa04016	MAPK signaling pathway - plant - Oryza sativa japonica (Japanese rice) (RAPDB)	5/47	142/4670	0.0133135	0.0931945	0.0770782	Os01t0382400-01/Os10t0542900-01/Os10t0543400-00/Os02t0603000-00/Os03t0860100-01	5
dosa00520	Metabolism	Carbohydrate metabolism	dosa00520	Amino sugar and nucleotide sugar metabolism - Oryza sativa japonica (Japanese rice) (RAPDB)	5/47	148/4670	0.0157033	0.0942195	0.0779259	Os01t0660200-01/Os10t0542900-01/Os10t0543400-00/Os04t0493400-01/Os04t0494100-02	5
dosa00945	Metabolism	Biosynthesis of other secondary metabolites	dosa00945	Stilbenoid, diarylheptanoid and gingerol biosynthesis - Oryza sativa japonica (Japanese rice) (RAPDB)	2/47	24/4670	0.0237711	0.124798	0.103217	Os07t0501100-01/Os08t0543400-01	2
Table S4D DOWN regulated DEGs KEGG Pathways Irina 24h ArSa_BsSa (Bs vs. Control)
	category	subcategory	ID	Description	GeneRatio	BgRatio	pvalue	p.adjust	qvalue	geneID	Count
dosa00940	Metabolism	Biosynthesis of other secondary metabolites	dosa00940	Phenylpropanoid biosynthesis - Oryza sativa japonica (Japanese rice) (RAPDB)	9/55	176/4670	0.000177801	0.00924565	0.00860931	Os04t0518400-01	9	Phenylalanine ammonia-lyase, Resistance to brown planthopper (BPH)	HORVU.MOREX.r3.1HG0023150
										Os04t0688300-01		Haem peroxidase, plant/fungal/bacterial family protein.	HORVU.MOREX.r3.2HG0215540
										Os04t0688500-01		Peroxidase (EC 1.11.1.7).	HORVU.MOREX.r3.2HG0215540
										Os04t0688600-01		Peroxidase (EC 1.11.1.7).	HORVU.MOREX.r3.2HG0215540
										Os04t0689000-01		Similar to Peroxidase (EC 1.11.1.7).	HORVU.MOREX.r3.2HG0215540
										Os05t0162000-01		Similar to Peroxidase (Fragment).	HORVU.MOREX.r3.1HG0025050
										Os07t0104500-01		Haem peroxidase, plant/fungal/bacterial family protein.	HORVU.MOREX.r3.7HG0647950
										Os04t0229100-01		Similar to Sinapyl alcohol dehydrogenase.	HORVU.MOREX.r3.2HG0104040
										Os05t0499300-01		Similar to Peroxidase (EC 1.11.1.7).	HORVU.MOREX.r3.1HG0067960
dosa00999	Metabolism	Biosynthesis of other secondary metabolites	dosa00999	Biosynthesis of various plant secondary metabolites - Oryza sativa japonica (Japanese rice) (RAPDB)	5/55	55/4670	0.000418755	0.0108876	0.0101383	Os03t0307200-01	5	Nicotianamine synthase 2, Nicotianamine biosynthesis	HORVU.MOREX.r3.6HG0571820
										Os03t0307300-01		Nicotianamine synthase 1 (EC 2.5.1.43) (S-adenosyl-L-methionine:S- adenosyl-L-methionine:S-adenosyl-methionine 3-amino-3- carboxypropyltransferase 1) (OsNAS1).	HORVU.MOREX.r3.6HG0571820
										Os09t0490400-00		Beta-glucosidase 29.	HORVU.MOREX.r3.5HG0490890
										Os09t0491100-01		Beta-glucosidase 2	HORVU.MOREX.r3.5HG0490890
										Os11t0184300-00		Beta-glucosidase 30.	HORVU.MOREX.r3.5HG0490890
dosa00040	Metabolism	Carbohydrate metabolism	dosa00040	Pentose and glucuronate interconversions - Oryza sativa japonica (Japanese rice) (RAPDB)	4/55	71/4670	0.00933392	0.161788	0.150653	Os11t0683700-01/Os11t0683800-01/Os05t0521600-01/Os03t0300500-01	4

## Sheet: Sa.Control-UP_DOWN
Table S4E UP regulated DEGs KEGG Pathways Irina 24h ArSa_BsSa (Sa vs. Control)
	category	subcategory	ID	Description	GeneRatio	BgRatio	pvalue	p.adjust	qvalue	geneID	Count	Gene description	Barley gene ID
dosa00360	Metabolism	Amino acid metabolism	dosa00360	Phenylalanine metabolism - Oryza sativa japonica (Japanese rice) (RAPDB)	3/20	41/4670	0.000645663	0.0116718	0.00798595	Os11t0552000-01	3	Similar to Tyrosine/nicotianamine aminotransferases family protein.	HORVU.MOREX.r3.1HG0015520
										Os04t0518400-01		Phenylalanine ammonia-lyase, Resistance to brown planthopper (BPH)	HORVU.MOREX.r3.2HG0132700
										Os08t0140300-01		Aromatic L-amino acid decarboxylase (AADC), Senescence-induced serotonin biosynthesis	HORVU.MOREX.r3.1HG0010600
dosa00480	Metabolism	Metabolism of other amino acids	dosa00480	Glutathione metabolism - Oryza sativa japonica (Japanese rice) (RAPDB)	4/20	113/4670	0.00116718	0.0116718	0.00798595	Os10t0365200-00	4	Thioredoxin fold domain containing protein.	HORVU.MOREX.r3.4HG0405160
										Os10t0528300-01		Tau class glutathione S-transferase 4	HORVU.MOREX.r3.4HG0405160
										Os10t0527800-01		Glutathione S-transferase, Regulation of leaf senescence	HORVU.MOREX.r3.2HG0212850
										Os10t0528100-01		Similar to Glutathione S-transferase GST 42 (EC 2.5.1.18) (Fragment).	HORVU.MOREX.r3.7HG0641120
dosa00950	Metabolism	Biosynthesis of other secondary metabolites	dosa00950	Isoquinoline alkaloid biosynthesis - Oryza sativa japonica (Japanese rice) (RAPDB)	2/20	21/4670	0.00348541	0.0232361	0.0158984	Os11t0552000-01	2	Similar to Tyrosine/nicotianamine aminotransferases family protein.	HORVU.MOREX.r3.1HG0015520
										Os08t0140300-01		Aromatic L-amino acid decarboxylase (AADC), Senescence-induced serotonin biosynthesis	HORVU.MOREX.r3.1HG0010600
dosa04141	Genetic Information Processing	Folding, sorting and degradation	dosa04141	Protein processing in endoplasmic reticulum - Oryza sativa japonica (Japanese rice) (RAPDB)	4/20	197/4670	0.00874262	0.0437131	0.029909	Os03t0266300-01	4	17.9 kDa class I small heat shock protein, Heat tolerance	HORVU.MOREX.r3.4HG0389340
										Os01t0136100-01		16.9 kDa class I small heat shock protein	HORVU.MOREX.r3.2HG0210630
										Os01t0136200-01		16.9 kDa class I heat shock protein 1.	HORVU.MOREX.r3.2HG0210630
										Os03t0245800-02		Chloroplast-localized small heat shock protein, Tolerance against heat and oxidative stress, Salt tolerance germinability	HORVU.MOREX.r3.4HG0392240
dosa00350	Metabolism	Amino acid metabolism	dosa00350	Tyrosine metabolism - Oryza sativa japonica (Japanese rice) (RAPDB)	2/20	43/4670	0.0141661	0.0566644	0.0387704	Os11t0552000-01/Os08t0140300-01	2
dosa00965	Metabolism	Biosynthesis of other secondary metabolites	dosa00965	Betalain biosynthesis - Oryza sativa japonica (Japanese rice) (RAPDB)	1/20	5/4670	0.0212397	0.0707989	0.0484414	Os08t0140300-01	1
dosa00940	Metabolism	Biosynthesis of other secondary metabolites	dosa00940	Phenylpropanoid biosynthesis - Oryza sativa japonica (Japanese rice) (RAPDB)	3/20	176/4670	0.0374295	0.106941	0.0731704	Os04t0518400-01/Os07t0677400-00/Os07t0677500-00	3
Table S4F Down regulated DEGs KEGG Pathways Irina 24h ArSa_BsSa (Sa vs. Control)
	category	subcategory	ID	Description	GeneRatio	BgRatio	pvalue	p.adjust	qvalue	geneID	Count
dosa00480	Metabolism	Metabolism of other amino acids	dosa00480	Glutathione metabolism - Oryza sativa japonica (Japanese rice) (RAPDB)	3/17	113/4670	0.00732426	0.0557395	0.0391154	Os03t0135100-01/Os03t0135200-01/Os03t0135300-01	3
dosa00360	Metabolism	Amino acid metabolism	dosa00360	Phenylalanine metabolism - Oryza sativa japonica (Japanese rice) (RAPDB)	2/17	41/4670	0.00941013	0.0557395	0.0391154	Os04t0183300-01/Os06t0271300-00	2
dosa00330	Metabolism	Amino acid metabolism	dosa00330	Arginine and proline metabolism - Oryza sativa japonica (Japanese rice) (RAPDB)	2/17	52/4670	0.0148639	0.0557395	0.0391154	Os04t0183300-01/Os06t0271300-00	2
dosa00380	Metabolism	Amino acid metabolism	dosa00380	Tryptophan metabolism - Oryza sativa japonica (Japanese rice) (RAPDB)	2/17	52/4670	0.0148639	0.0557395	0.0391154	Os04t0183300-01/Os06t0271300-00	2
dosa00940	Metabolism	Biosynthesis of other secondary metabolites	dosa00940	Phenylpropanoid biosynthesis - Oryza sativa japonica (Japanese rice) (RAPDB)	3/17	176/4670	0.0242398	0.0727195	0.0510312	Os01t0205900-01/Os01t0543100-01/Os05t0162000-01	3

## Sheet: ArSa.Sa -UP_DOWN
Table S4G UP regulated DEGs KEGG Pathways Irina 24h ArSa_BsSa (ArSa vs. Sa)
	category	subcategory	ID	Description	GeneRatio	BgRatio	pvalue	p.adjust	qvalue	geneID	Count	Gene description	Barley gene ID
dosa00480	Metabolism	Metabolism of other amino acids	dosa00480	Glutathione metabolism - Oryza sativa japonica (Japanese rice) (RAPDB)	3/22	113/4670	0.0151956	0.121847	0.0897817	Os03t0135100-01/Os03t0135200-01/Os03t0135300-01	3
dosa00360	Metabolism	Amino acid metabolism	dosa00360	Phenylalanine metabolism - Oryza sativa japonica (Japanese rice) (RAPDB)	2/22	41/4670	0.0155473	0.121847	0.0897817	Os04t0183300-01/Os06t0271300-00	2
dosa00330	Metabolism	Amino acid metabolism	dosa00330	Arginine and proline metabolism - Oryza sativa japonica (Japanese rice) (RAPDB)	2/22	52/4670	0.0243693	0.121847	0.0897817	Os04t0183300-01/Os06t0271300-00	2
dosa00380	Metabolism	Amino acid metabolism	dosa00380	Tryptophan metabolism - Oryza sativa japonica (Japanese rice) (RAPDB)	2/22	52/4670	0.0243693	0.121847	0.0897817	Os04t0183300-01/Os06t0271300-00	2
dosa03082	Genetic Information Processing	Chromosome	dosa03082	ATP-dependent chromatin remodeling - Oryza sativa japonica (Japanese rice) (RAPDB)	2/22	59/4670	0.0308283	0.123313	0.0908625	Os03t0162200-01/Os10t0418000-01	2
dosa04814	Cellular Processes	Cell motility	dosa04814	Motor proteins - Oryza sativa japonica (Japanese rice) (RAPDB)	2/22	70/4670	0.0421824	0.140608	0.103606	Os01t0513900-01/Os03t0587200-01	2
Table S4H DOWN regulated DEGs KEGG Pathways Irina 24h ArSa_BsSa (ArSa vs. Sa)
	category	subcategory	ID	Description	GeneRatio	BgRatio	pvalue	p.adjust	qvalue	geneID	Count
dosa00940	Metabolism	Biosynthesis of other secondary metabolites	dosa00940	Phenylpropanoid biosynthesis - Oryza sativa japonica (Japanese rice) (RAPDB)	11/66	176/4670	2.81065e-05	0.00112426	0.0010355	Os06t0521200-00	11	Similar to peroxidase 52.	HORVU.MOREX.r3.5HG0492530
										Os06t0521400-00		Haem peroxidase family protein.	HORVU.MOREX.r3.5HG0492530
										Os06t0521500-01		Haem peroxidase family protein.	HORVU.MOREX.r3.5HG0492530
										Os06t0521900-00		Plant peroxidase domain containing protein.	HORVU.MOREX.r3.5HG0492530
										Os06t0522300-01		Haem peroxidase family protein.	HORVU.MOREX.r3.5HG0492530
										Os03t0368900-01		Haem peroxidase family protein.	HORVU.MOREX.r3.1HG0076690
										Os03t0234500-01		Haem peroxidase, plant/fungal/bacterial family protein.	HORVU.MOREX.r3.4HG0393900
										Os04t0229100-01		Similar to Sinapyl alcohol dehydrogenase.	HORVU.MOREX.r3.2HG0104040
										Os06t0472900-01		Haem peroxidase family protein.	HORVU.MOREX.r3.7HG0677150
										Os07t0638600-00		Similar to Class III peroxidase 44.	HORVU.MOREX.r3.2HG0120420
										Os03t0235000-01		Similar to Peroxidase.	HORVU.MOREX.r3.4HG0393860
dosa00040	Metabolism	Carbohydrate metabolism	dosa00040	Pentose and glucuronate interconversions - Oryza sativa japonica (Japanese rice) (RAPDB)	5/66	71/4670	0.00306783	0.0592307	0.0545546	Os11t0683700-01/Os11t0683800-01/Os02t0214400-01/Os03t0300500-01/Os03t0216800-01	5
dosa00480	Metabolism	Metabolism of other amino acids	dosa00480	Glutathione metabolism - Oryza sativa japonica (Japanese rice) (RAPDB)	6/66	113/4670	0.00490202	0.0592307	0.0545546	Os01t0369700-01/Os10t0530400-01/Os10t0530500-01/Os07t0152700-00/Os01t0949800-01/Os03t0595600-00	6
dosa00380	Metabolism	Amino acid metabolism	dosa00380	Tryptophan metabolism - Oryza sativa japonica (Japanese rice) (RAPDB)	4/66	52/4670	0.00592307	0.0592307	0.0545546	Os08t0140300-01/Os05t0169300-01/Os11t0207700-00/Os11t0207900-00	4

## Sheet: BsSa.Sa -UP_DOWN
Table S4I UP regulated DEGs KEGG Pathways Irina 24h ArSa_BsSa (BsSa vs. Sa)
	category	subcategory	ID	Description	GeneRatio	BgRatio	pvalue	p.adjust	qvalue	geneID	Count	Gene description	Barley gene ID
dosa00480	Metabolism	Metabolism of other amino acids	dosa00480	Glutathione metabolism - Oryza sativa japonica (Japanese rice) (RAPDB)	3/15	113/4670	0.00507633	0.0407391	0.0275678	Os03t0135100-01	3	Glutathione S-transferase GSTF15.	HORVU.MOREX.r3.4HG0409200
										Os03t0135200-01		Similar to Glutathione S-transferase GST 9 (EC 2.5.1.18).	HORVU.MOREX.r3.4HG0409180
										Os03t0135300-01		Similar to Glutathione S-transferase GST 10 (EC 2.5.1.18).	HORVU.MOREX.r3.4HG0409180
dosa00360	Metabolism	Amino acid metabolism	dosa00360	Phenylalanine metabolism - Oryza sativa japonica (Japanese rice) (RAPDB)	2/15	41/4670	0.00734618	0.0407391	0.0275678	Os04t0183300-01	2	Similar to OSIGBa0140C02.5 protein.	HORVU.MOREX.r3.2HG0098980
										Os06t0271300-00		Similar to OSIGBa0140C02.5 protein.	HORVU.MOREX.r3.2HG0098980
dosa00330	Metabolism	Amino acid metabolism	dosa00330	Arginine and proline metabolism - Oryza sativa japonica (Japanese rice) (RAPDB)	2/15	52/4670	0.0116397	0.0407391	0.0275678	Os04t0183300-01	2	Similar to OSIGBa0140C02.5 protein.	HORVU.MOREX.r3.2HG0098980
										Os06t0271300-00		Similar to OSIGBa0140C02.5 protein.	HORVU.MOREX.r3.2HG0098980
dosa00380	Metabolism	Amino acid metabolism	dosa00380	Tryptophan metabolism - Oryza sativa japonica (Japanese rice) (RAPDB)	2/15	52/4670	0.0116397	0.0407391	0.0275678	Os04t0183300-01	2	Similar to OSIGBa0140C02.5 protein.	HORVU.MOREX.r3.2HG0098980
										Os06t0271300-00		Similar to OSIGBa0140C02.5 protein.	HORVU.MOREX.r3.2HG0098980
dosa03008	Genetic Information Processing	Translation	dosa03008	Ribosome biogenesis in eukaryotes - Oryza sativa japonica (Japanese rice) (RAPDB)	2/15	83/4670	0.0282079	0.0789822	0.0534466	Os11t0101200-01/Os12t0101000-01	2
dosa00950	Metabolism	Biosynthesis of other secondary metabolites	dosa00950	Isoquinoline alkaloid biosynthesis - Oryza sativa japonica (Japanese rice) (RAPDB)	1/15	21/4670	0.0654645	0.152751	0.103365	Os04t0624500-01	1
Table S4J DOWN regulated DEGs KEGG Pathways Irina 24h ArSa_BsSa (BsSa vs. Sa)
	category	subcategory	ID	Description	GeneRatio	BgRatio	pvalue	p.adjust	qvalue	geneID	Count
dosa00940	Metabolism	Biosynthesis of other secondary metabolites	dosa00940	Phenylpropanoid biosynthesis - Oryza sativa japonica (Japanese rice) (RAPDB)	19/92	176/4670	7.04282e-10	4.01441e-08	3.85502e-08	Os03t0234500-01	19	Haem peroxidase, plant/fungal/bacterial family protein.	HORVU.MOREX.r3.4HG0393900
										Os04t0688200-01		Similar to Peroxidase (EC 1.11.1.7).	HORVU.MOREX.r3.2HG0215310
										Os06t0521200-00		Similar to peroxidase 52.	HORVU.MOREX.r3.5HG0492530
										Os06t0521400-00		Haem peroxidase family protein.	HORVU.MOREX.r3.5HG0492530
										Os06t0521500-01		Haem peroxidase family protein.	HORVU.MOREX.r3.5HG0492530
										Os06t0521900-00		Plant peroxidase domain containing protein.	HORVU.MOREX.r3.5HG0492530
										Os06t0522300-01		Haem peroxidase family protein.	HORVU.MOREX.r3.5HG0492530
										Os02t0808800-01		Cinnamoyl-CoA reductase 1, Lignin biosynthesis, Defense response, Effector of small GTPase Rac	HORVU.MOREX.r3.6HG0628090
										Os02t0811400-00		Similar to Cinnamoyl CoA reductase.	HORVU.MOREX.r3.6HG0628090
										Os02t0812000-01		NAD(P)-binding domain containing protein.	N/A
										Os07t0104500-01		Haem peroxidase, plant/fungal/bacterial family protein.	HORVU.MOREX.r3.7HG0647950
										Os03t0368900-01		Haem peroxidase family protein.	HORVU.MOREX.r3.1HG0076690
										Os04t0229100-01		Similar to Sinapyl alcohol dehydrogenase.	HORVU.MOREX.r3.2HG0104040
										Os03t0762300-01		Similar to Peroxidase 51 precursor (EC 1.11.1.7) (Atperox P51) (ATP37).	HORVU.MOREX.r3.5HG0512600
										Os07t0638600-00		Similar to Class III peroxidase 44.	HORVU.MOREX.r3.2HG0120420
										Os04t0518400-01		Phenylalanine ammonia-lyase, Resistance to brown planthopper (BPH)	HORVU.MOREX.r3.1HG0023150
										Os08t0157500-01		Caffeic acid O-methyltransferase, Flavonoid 3'-O-methyltransferase, Melatonin biosynthesis, Tricin biosynthesis	HORVU.MOREX.r3.3HG0330120
										Os06t0472900-01		Haem peroxidase family protein.	HORVU.MOREX.r3.7HG0677150
										Os08t0543400-01		Transferase family protein.	HORVU.MOREX.r3.3HG0313040
dosa00040	Metabolism	Carbohydrate metabolism	dosa00040	Pentose and glucuronate interconversions - Oryza sativa japonica (Japanese rice) (RAPDB)	8/92	71/4670	6.42615e-05	0.00136661	0.00131235	Os11t0683700-01	8	Pectin lyase fold domain containing protein.	HORVU.MOREX.r3.4HG0359070
										Os11t0683800-01		Pectin lyase fold/virulence factor domain containing protein.	HORVU.MOREX.r3.4HG0359070
										Os01t0311800-01		Similar to Pectin methylesterase 8 (Fragment).	HORVU.MOREX.r3.1HG0065110
										Os03t0216800-01		Similar to Polygalacturonase B (Fragment).	HORVU.MOREX.r3.4HG0396190
										Os02t0214400-01		Pectate lyase-like protein, Pollen development	HORVU.MOREX.r3.6HG0578880
										Os03t0300500-01		Similar to Pectin methylesterase 6 (Fragment).	HORVU.MOREX.r3.4HG0383520
										Os08t0286100-00		Similar to predicted protein.	HORVU.MOREX.r3.3HG0292910
										Os03t0604200-01		Similar to UDP-glucose dehydrogenase.	HORVU.MOREX.r3.4HG0342320
dosa00965	Metabolism	Biosynthesis of other secondary metabolites	dosa00965	Betalain biosynthesis - Oryza sativa japonica (Japanese rice) (RAPDB)	3/92	5/4670	7.19271e-05	0.00136661	0.00131235	Os08t0140300-01	3
										Os01t0878800-01
										Os01t0878900-01

## Sheet: ArSa.Control-UP_DOWN
Table S4K UP regulated DEGs KEGG Pathways Irina 24h ArSa_BsSa (ArSa vs.Control)
	category	subcategory	ID	Description	GeneRatio	BgRatio	pvalue	p.adjust	qvalue	geneID	Count	Gene description	Barley gene ID
	category	subcategory	ID	Description	GeneRatio	BgRatio	pvalue	p.adjust	qvalue	geneID	Count
dosa03430	Genetic Information Processing	Replication and repair	dosa03430	Mismatch repair - Oryza sativa japonica (Japanese rice) (RAPDB)	2/13	26/4670	0.00223917	0.0582184	0.0447834	Os04t0682900-01/Os02t0805200-01	2
dosa00360	Metabolism	Amino acid metabolism	dosa00360	Phenylalanine metabolism - Oryza sativa japonica (Japanese rice) (RAPDB)	2/13	41/4670	0.00551808	0.071735	0.0551808	Os11t0552000-01/Os04t0518400-01	2
dosa03060	Genetic Information Processing	Folding, sorting and degradation	dosa03060	Protein export - Oryza sativa japonica (Japanese rice) (RAPDB)	2/13	55/4670	0.00977593	0.0727562	0.0559663	Os05t0367800-00/Os05t0428600-01	2
dosa03082	Genetic Information Processing	Chromosome	dosa03082	ATP-dependent chromatin remodeling - Oryza sativa japonica (Japanese rice) (RAPDB)	2/13	59/4670	0.0111933	0.0727562	0.0559663	Os12t0530000-01/Os03t0721900-00	2
dosa00966	Metabolism	Biosynthesis of other secondary metabolites	dosa00966	Glucosinolate biosynthesis - Oryza sativa japonica (Japanese rice) (RAPDB)	1/13	4670-06-01	0.0165954	0.0862959	0.0663815	Os03t0231600-01	1
dosa00270	Metabolism	Amino acid metabolism	dosa00270	Cysteine and methionine metabolism - Oryza sativa japonica (Japanese rice) (RAPDB)	2/13	113/4670	0.0380394	0.162279	0.12483	Os11t0552000-01/Os03t0231600-01	2
dosa00290	Metabolism	Amino acid metabolism	dosa00290	Valine, leucine and isoleucine biosynthesis - Oryza sativa japonica (Japanese rice) (RAPDB)	1/13	16/4670	0.0436904	0.162279	0.12483	Os03t0231600-01	1
dosa00950	Metabolism	Biosynthesis of other secondary metabolites	dosa00950	Isoquinoline alkaloid biosynthesis - Oryza sativa japonica (Japanese rice) (RAPDB)	1/13	21/4670	0.056978	0.171049	0.131576	Os11t0552000-01	1
dosa00906	Metabolism	Metabolism of terpenoids and polyketides	dosa00906	Carotenoid biosynthesis - Oryza sativa japonica (Japanese rice) (RAPDB)	1/13	24/4670	0.0648685	0.171049	0.131576	Os04t0550600-01	1
dosa00960	Metabolism	Biosynthesis of other secondary metabolites	dosa00960	Tropane, piperidine and pyridine alkaloid biosynthesis - Oryza sativa japonica (Japanese rice) (RAPDB)	1/13	28/4670	0.0752944	0.171049	0.131576	Os11t0552000-01	1
dosa00940	Metabolism	Biosynthesis of other secondary metabolites	dosa00940	Phenylpropanoid biosynthesis - Oryza sativa japonica (Japanese rice) (RAPDB)	2/13	176/4670	0.0839005	0.171049	0.131576	Os07t0638600-00/Os04t0518400-01	2
dosa00770	Metabolism	Metabolism of cofactors and vitamins	dosa00770	Pantothenate and CoA biosynthesis - Oryza sativa japonica (Japanese rice) (RAPDB)	1/13	36/4670	0.095825	0.171049	0.131576	Os03t0231600-01	1
dosa03030	Genetic Information Processing	Replication and repair	dosa03030	DNA replication - Oryza sativa japonica (Japanese rice) (RAPDB)	1/13	37/4670	0.0983616	0.171049	0.131576	Os02t0805200-01	1
dosa04141	Genetic Information Processing	Folding, sorting and degradation	dosa04141	Protein processing in endoplasmic reticulum - Oryza sativa japonica (Japanese rice) (RAPDB)	2/13	197/4670	0.101796	0.171049	0.131576	Os05t0367800-00/Os05t0428600-01	2
dosa00350	Metabolism	Amino acid metabolism	dosa00350	Tyrosine metabolism - Oryza sativa japonica (Japanese rice) (RAPDB)	1/13	43/4670	0.113443	0.171049	0.131576	Os11t0552000-01	1
dosa03410	Genetic Information Processing	Replication and repair	dosa03410	Base excision repair - Oryza sativa japonica (Japanese rice) (RAPDB)	1/13	44/4670	0.115934	0.171049	0.131576	Os02t0805200-01	1
dosa00130	Metabolism	Metabolism of cofactors and vitamins	dosa00130	Ubiquinone and other terpenoid-quinone biosynthesis - Oryza sativa japonica (Japanese rice) (RAPDB)	1/13	45/4670	0.118419	0.171049	0.131576	Os11t0552000-01	1
dosa00280	Metabolism	Amino acid metabolism	dosa00280	Valine, leucine and isoleucine degradation - Oryza sativa japonica (Japanese rice) (RAPDB)	1/13	45/4670	0.118419	0.171049	0.131576	Os03t0231600-01	1
dosa00400	Metabolism	Amino acid metabolism	dosa00400	Phenylalanine, tyrosine and tryptophan biosynthesis - Oryza sativa japonica (Japanese rice) (RAPDB)	1/13	50/4670	0.130744	0.178913	0.137625	Os11t0552000-01	1
Table S4L Down regulated DEGs KEGG Pathways Irina 24h ArSa_BsSa (ArSa vs.Control)
	category	subcategory	ID	Description	GeneRatio	BgRatio	pvalue	p.adjust	qvalue	geneID	Count
dosa00940	Metabolism	Biosynthesis of other secondary metabolites	dosa00940	Phenylpropanoid biosynthesis - Oryza sativa japonica (Japanese rice) (RAPDB)	10/50	176/4670	1.24169e-05	0.000459424	0.000418252	Os03t0368900-01	10	Haem peroxidase family protein.	HORVU.MOREX.r3.1HG0076690
										Os04t0229100-01		Similar to Sinapyl alcohol dehydrogenase.	HORVU.MOREX.r3.2HG0104040
										Os06t0521200-00		Similar to peroxidase 52.	HORVU.MOREX.r3.5HG0492530
										Os06t0521400-00		Haem peroxidase family protein.	HORVU.MOREX.r3.5HG0492530
										Os06t0521500-01		Haem peroxidase family protein.	HORVU.MOREX.r3.5HG0492530
										Os06t0521900-00		Plant peroxidase domain containing protein.	HORVU.MOREX.r3.5HG0492530
										Os06t0522300-01		Haem peroxidase family protein.	HORVU.MOREX.r3.5HG0492530
										Os06t0472900-01		Similar to Peroxidase (Fragment).	HORVU.MOREX.r3.1HG0025050
										Os05t0162000-01		Haem peroxidase family protein.	HORVU.MOREX.r3.7HG0677150
										Os03t0235000-01		Similar to Peroxidase.	HORVU.MOREX.r3.4HG0393860
dosa00040	Metabolism	Carbohydrate metabolism	dosa00040	Pentose and glucuronate interconversions - Oryza sativa japonica (Japanese rice) (RAPDB)	4/50	71/4670	0.00667121	0.123417	0.112357	Os11t0683700-01/Os11t0683800-01/Os03t0300500-01/Os02t0214400-01	4
dosa00460	Metabolism	Metabolism of other amino acids	dosa00460	Cyanoamino acid metabolism - Oryza sativa japonica (Japanese rice) (RAPDB)	3/50	47/4670	0.0134549	0.151773	0.138172	Os09t0490400-00/Os09t0491100-01/Os11t0184300-00	3
dosa00500	Metabolism	Carbohydrate metabolism	dosa00500	Starch and sucrose metabolism - Oryza sativa japonica (Japanese rice) (RAPDB)	5/50	144/4670	0.0180737	0.151773	0.138172	Os06t0675700-01/Os06t0676700-01/Os09t0490400-00/Os09t0491100-01/Os11t0184300-00	5
dosa00999	Metabolism	Biosynthesis of other secondary metabolites	dosa00999	Biosynthesis of various plant secondary metabolites - Oryza sativa japonica (Japanese rice) (RAPDB)	3/50	55/4670	0.0205098	0.151773	0.138172	Os09t0490400-00/Os09t0491100-01/Os11t0184300-00	3

## Sheet: ArSa.Ar-UP_DOWN
Table S4M UP regulated DEGs KEGG Pathways Irina 24h ArSa_BsSa (ArSa vs.Ar)
	category	subcategory	ID	Description	GeneRatio	BgRatio	pvalue	p.adjust	qvalue	geneID	Count	Gene description	Barley gene ID
dosa03030	Genetic Information Processing	Replication and repair	dosa03030	DNA replication - Oryza sativa japonica (Japanese rice) (RAPDB)	7/26	37/4670	6.35743e-10	1.39863e-08	1.07072e-08	Os02t0829100-01	7	32-kDa subunit of replication protein A	HORVU.MOREX.r3.6HG0632980
										Os12t0242900-01		DNA polymerase alpha, subunit B domain containing protein.	HORVU.MOREX.r3.7HG0732610
										Os05t0160800-01		Similar to DNA polymerase epsilon subunit 2.	HORVU.MOREX.r3.3HG0239160
										Os11t0484300-01		Similar to Mcm2-prov protein.	HORVU.MOREX.r3.1HG0065100
										Os04t0588200-00		NA	HORVU.MOREX.r3.2HG0196740
										Os01t0544450-01		Similar to DNA replication licensing factor mcm4.	HORVU.MOREX.r3.3HG0264800
										Os02t0805200-01		Proliferating cell nuclear antigen (PCNA)	HORVU.MOREX.r3.2HG0180580
dosa03420	Genetic Information Processing	Replication and repair	dosa03420	Nucleotide excision repair - Oryza sativa japonica (Japanese rice) (RAPDB)	3/26	72/4670	0.00708505	0.065446	0.0501022	Os02t0829100-01/Os05t0160800-01/Os02t0805200-01	3
dosa03430	Genetic Information Processing	Replication and repair	dosa03430	Mismatch repair - Oryza sativa japonica (Japanese rice) (RAPDB)	2/26	26/4670	0.00892445	0.065446	0.0501022	Os02t0829100-01/Os02t0805200-01	2
dosa03410	Genetic Information Processing	Replication and repair	dosa03410	Base excision repair - Oryza sativa japonica (Japanese rice) (RAPDB)	2/26	44/4670	0.0244339	0.107509	0.0823036	Os05t0160800-01/Os02t0805200-01	2
dosa03440	Genetic Information Processing	Replication and repair	dosa03440	Homologous recombination - Oryza sativa japonica (Japanese rice) (RAPDB)	2/26	44/4670	0.0244339	0.107509	0.0823036	Os02t0829100-01/Os04t0648700-01	2
dosa03082	Genetic Information Processing	Chromosome	dosa03082	ATP-dependent chromatin remodeling - Oryza sativa japonica (Japanese rice) (RAPDB)	2/26	59/4670	0.0420044	0.154016	0.117907	Os03t0162200-01/Os10t0418000-01	2
Table S4N Down regulated DEGs KEGG Pathways Irina 24h ArSa_BsSa (ArSa vs.Ar)
	category	subcategory	ID	Description	GeneRatio	BgRatio	pvalue	p.adjust	qvalue	geneID	Count
dosa00940	Metabolism	Biosynthesis of other secondary metabolites	dosa00940	Phenylpropanoid biosynthesis - Oryza sativa japonica (Japanese rice) (RAPDB)	2/3	176/4670	0.0041324	0.00826481	NA	Os03t0368900-01	2	Haem peroxidase family protein.	HORVU.MOREX.r3.1HG0076690
										Os06t0546500-01		Similar to Class III peroxidase GvPx2b (Fragment).	HORVU.MOREX.r3.7HG0718950
dosa00100	Metabolism	Lipid metabolism	dosa00100	Steroid biosynthesis - Oryza sativa japonica (Japanese rice) (RAPDB)	1/3	39/4670	0.0248502	0.0248502	NA	Os03t0108500-01	1	Similar to 4, 4-dimethyl-sterol C4-methyl-oxidase (Fragment).	HORVU.MOREX.r3.4HG0408990

## Sheet: BsSa.Control-UP_DOWN
Table S4O UP regulated DEGs KEGG Pathways Irina 24h ArSa_BsSa (BsSa vs.Control)
	category	subcategory	ID	Description	GeneRatio	BgRatio	pvalue	p.adjust	qvalue	geneID	Count	Gene description	Barley gene ID
dosa00940	Metabolism	Biosynthesis of other secondary metabolites	dosa00940	Phenylpropanoid biosynthesis - Oryza sativa japonica (Japanese rice) (RAPDB)	6/18	176/4670	3.34874e-05	0.000703235	0.000528748	Os07t0677200-01	6	Peroxidase, Negative regulation of rice resistance to blast disease	HORVU.MOREX.r3.2HG0112560
										Os07t0677300-01		Peroxidase.	HORVU.MOREX.r3.2HG0112560
										Os07t0677400-00		Peroxidase.	HORVU.MOREX.r3.2HG0112560
										Os07t0677500-00		Similar to Peroxidase precursor (EC 1.11.1.7).	HORVU.MOREX.r3.2HG0112560
										Os04t0518400-01		Phenylalanine ammonia-lyase, Resistance to brown planthopper (BPH)	HORVU.MOREX.r3.1HG0023150
										Os07t0638600-00		Similar to Class III peroxidase 44.	HORVU.MOREX.r3.3HG0291890
dosa00360	Metabolism	Amino acid metabolism	dosa00360	Phenylalanine metabolism - Oryza sativa japonica (Japanese rice) (RAPDB)	3/18	41/4670	0.000467833	0.00491225	0.00369342	Os11t0552000-01	3	Similar to Tyrosine/nicotianamine aminotransferases family protein.	HORVU.MOREX.r3.1HG0015520
										Os04t0518400-01		Phenylalanine ammonia-lyase, Resistance to brown planthopper (BPH)	HORVU.MOREX.r3.1HG0023150
										Os08t0140300-01		Aromatic L-amino acid decarboxylase (AADC), Senescence-induced serotonin biosynthesis	HORVU.MOREX.r3.7HG0721890
dosa00950	Metabolism	Biosynthesis of other secondary metabolites	dosa00950	Isoquinoline alkaloid biosynthesis - Oryza sativa japonica (Japanese rice) (RAPDB)	2/18	21/4670	0.00282192	0.0197534	0.0148522	Os11t0552000-01/Os08t0140300-01	2
dosa00350	Metabolism	Amino acid metabolism	dosa00350	Tyrosine metabolism - Oryza sativa japonica (Japanese rice) (RAPDB)	2/18	43/4670	0.0115409	0.0605897	0.0455562	Os11t0552000-01/Os08t0140300-01	2
dosa03060	Genetic Information Processing	Folding, sorting and degradation	dosa03060	Protein export - Oryza sativa japonica (Japanese rice) (RAPDB)	2/18	55/4670	0.0184684	0.0669623	0.0503476	Os05t0367800-00/Os05t0428600-01	2
dosa00965	Metabolism	Biosynthesis of other secondary metabolites	dosa00965	Betalain biosynthesis - Oryza sativa japonica (Japanese rice) (RAPDB)	1/18	4670-05-01	0.0191321	0.0669623	0.0503476	Os08t0140300-01	1
dosa00480	Metabolism	Metabolism of other amino acids	dosa00480	Glutathione metabolism - Oryza sativa japonica (Japanese rice) (RAPDB)	2/18	113/4670	0.0690233	0.186059	0.139894	Os10t0527800-01/Os10t0528100-01	2
dosa00730	Metabolism	Metabolism of cofactors and vitamins	dosa00730	Thiamine metabolism - Oryza sativa japonica (Japanese rice) (RAPDB)	1/18	19/4670	0.0708796	0.186059	0.139894	Os07t0190000-01	1
dosa00945	Metabolism	Biosynthesis of other secondary metabolites	dosa00945	Stilbenoid, diarylheptanoid and gingerol biosynthesis - Oryza sativa japonica (Japanese rice) (RAPDB)	1/18	24/4670	0.0887277	0.196202	0.14752	Os07t0501100-01	1
dosa04016	Environmental Information Processing	Signal transduction	dosa04016	MAPK signaling pathway - plant - Oryza sativa japonica (Japanese rice) (RAPDB)	2/18	142/4670	0.10231	0.196202	0.14752	Os02t0603000-00/Os01t0382400-01	2
dosa00960	Metabolism	Biosynthesis of other secondary metabolites	dosa00960	Tropane, piperidine and pyridine alkaloid biosynthesis - Oryza sativa japonica (Japanese rice) (RAPDB)	1/18	28/4670	0.102773	0.196202	0.14752	Os11t0552000-01	1
Table S4P Down regulated DEGs KEGG Pathways Irina 24h ArSa_BsSa (BsSa vs.Control)
	category	subcategory	ID	Description	GeneRatio	BgRatio	pvalue	p.adjust	qvalue	geneID	Count
dosa00940	Metabolism	Biosynthesis of other secondary metabolites	dosa00940	Phenylpropanoid biosynthesis - Oryza sativa japonica (Japanese rice) (RAPDB)	18/88	176/4670	2.40285e-09	1.27351e-07	1.16348e-07	Os04t0518400-01	18	Phenylalanine ammonia-lyase, Resistance to brown planthopper (BPH)	HORVU.MOREX.r3.1HG0023150
										Os04t0688200-01		Similar to Peroxidase (EC 1.11.1.7).	HORVU.MOREX.r3.2HG0215310
										Os04t0229100-01		Similar to Sinapyl alcohol dehydrogenase.	HORVU.MOREX.r3.2HG0104870
										Os05t0162000-01		Similar to Peroxidase (Fragment).	HORVU.MOREX.r3.1HG0025050
										Os07t0104500-01		Haem peroxidase, plant/fungal/bacterial family protein.	HORVU.MOREX.r3.7HG0647950
										Os03t0234500-01		Haem peroxidase, plant/fungal/bacterial family protein.	HORVU.MOREX.r3.4HG0393900
										Os03t0762300-01		Similar to Peroxidase 51 precursor (EC 1.11.1.7) (Atperox P51) (ATP37).	HORVU.MOREX.r3.5HG0512600
										Os06t0521200-00		Similar to peroxidase 52.	HORVU.MOREX.r3.5HG0492590
										Os06t0521400-00		Haem peroxidase family protein.	HORVU.MOREX.r3.5HG0492530
										Os06t0521500-01		Haem peroxidase family protein.	HORVU.MOREX.r3.5HG0492530
										Os06t0521900-00		Plant peroxidase domain containing protein.	HORVU.MOREX.r3.5HG0492530
										Os06t0522300-01		Haem peroxidase family protein.	HORVU.MOREX.r3.5HG0492530
										Os03t0368900-01		Haem peroxidase family protein.	HORVU.MOREX.r3.1HG0076710
										Os02t0808800-01		Cinnamoyl-CoA reductase 1, Lignin biosynthesis, Defense response, Effector of small GTPase Rac	HORVU.MOREX.r3.6HG0628090
										Os02t0811400-00		Similar to Cinnamoyl CoA reductase.	HORVU.MOREX.r3.6HG0628120
										Os08t0157500-01		Caffeic acid O-methyltransferase, Flavonoid 3'-O-methyltransferase, Melatonin biosynthesis, Tricin biosynthesis	HORVU.MOREX.r3.7HG0711890
										Os06t0472900-01		Haem peroxidase family protein.	HORVU.MOREX.r3.7HG0677150
										Os07t0638600-00		Similar to Class III peroxidase 44.	HORVU.MOREX.r3.3HG0291890
dosa00040	Metabolism	Carbohydrate metabolism	dosa00040	Pentose and glucuronate interconversions - Oryza sativa japonica (Japanese rice) (RAPDB)	10/88	71/4670	6.06385e-07	1.60692e-05	1.46809e-05	Os11t0683700-01	10	Pectin lyase fold domain containing protein.	HORVU.MOREX.r3.4HG0359070
										Os11t0683800-01		Pectin lyase fold/virulence factor domain containing protein.	HORVU.MOREX.r3.4HG0359070
										Os08t0286100-00		Similar to predicted protein.	HORVU.MOREX.r3.3HG0292910
										Os03t0300500-01		Similar to Pectin methylesterase 6 (Fragment).	HORVU.MOREX.r3.4HG0383520
										Os07t0607400-01		Pectin lyase fold/virulence factor domain containing protein.	HORVU.MOREX.r3.2HG0126350
										Os02t0214400-01		Pectate lyase-like protein, Pollen development	HORVU.MOREX.r3.6HG0578880
										Os03t0604200-01		Similar to UDP-glucose dehydrogenase.	HORVU.MOREX.r3.4HG0342320
										Os01t0311800-01		Similar to Pectin methylesterase 8 (Fragment).	HORVU.MOREX.r3.1HG0065110
										Os01t0172900-00		Glycoside hydrolase, family 28 domain containing protein.	HORVU.MOREX.r3.3HG0241560
										Os05t0456200-00		Similar to Aldose reductase.	HORVU.MOREX.r3.1HG0073730
dosa00500	Metabolism	Carbohydrate metabolism	dosa00500	Starch and sucrose metabolism - Oryza sativa japonica (Japanese rice) (RAPDB)	8/88	144/4670	0.0053849	0.0951333	0.0869142	Os06t0675700-01/Os06t0676700-01/Os06t0713800-01/Os03t0749500-01/Os02t0765600-01/Os09t0490400-00/Os09t0491100-01/Os11t0184300-00	8
dosa00460	Metabolism	Metabolism of other amino acids	dosa00460	Cyanoamino acid metabolism - Oryza sativa japonica (Japanese rice) (RAPDB)	4/88	47/4670	0.0113311	0.150137	0.137166	Os03t0749500-01/Os09t0490400-00/Os09t0491100-01/Os11t0184300-00	4
dosa00562	Metabolism	Carbohydrate metabolism	dosa00562	Inositol phosphate metabolism - Oryza sativa japonica (Japanese rice) (RAPDB)	4/88	55/4670	0.0193436	0.1649	0.150653	Os11t0145000-01/Os11t0146100-01/Os12t0141100-01/Os11t0309000-01	4
dosa00999	Metabolism	Biosynthesis of other secondary metabolites	dosa00999	Biosynthesis of various plant secondary metabolites - Oryza sativa japonica (Japanese rice) (RAPDB)	4/88	55/4670	0.0193436	0.1649	0.150653	Os03t0749500-01/Os09t0490400-00/Os09t0491100-01/Os11t0184300-00	4
dosa04070	Environmental Information Processing	Signal transduction	dosa04070	Phosphatidylinositol signaling system - Oryza sativa japonica (Japanese rice) (RAPDB)	4/88	57/4670	0.0217792	0.1649	0.150653	Os11t0145000-01/Os11t0146100-01/Os12t0141100-01/Os11t0309000-01	4

## Sheet: BsSa.Bs-UP_DOWN
Table S4Q UP regulated DEGs KEGG Pathways Irina 24h ArSa_BsSa (BsSa vs.Bs)
	category	subcategory	ID	Description	GeneRatio	BgRatio	pvalue	p.adjust	qvalue	geneID	Count	Gene description	Barley gene ID
dosa00500	Metabolism	Carbohydrate metabolism	dosa00500	Starch and sucrose metabolism - Oryza sativa japonica (Japanese rice) (RAPDB)	5/17	144/4670	0.000119289	0.00286294	0.00251135	Os06t0675700-01	5	&alpha;-glucosidase, Alpha-glucosidase in rice seeds, Two isoforms (ONG2-I and ONG2-II) are produced by post-translational proteolysis	HORVU.MOREX.r3.2HG0211530
										Os06t0676700-01		Similar to High pI alpha-glucosidase.	HORVU.MOREX.r3.2HG0211530
										Os02t0733300-01		Glycoside hydrolase family 9 subclass B1, Endo-beta-1, 4-glucanase, Lignocellulose crystallinity modification in stem internode growth and development, Plant strength, cellulose modification, and biomass saccharification	HORVU.MOREX.r3.6HG0612790
										Os01t0312800-01		Similar to CEL4=CELLULASE 4 (Fragment).	HORVU.MOREX.r3.1HG0080690
										Os09t0530200-01		Similar to Endo-beta-1, 4-glucanase precursor (EC 3.2.1.4).	HORVU.MOREX.r3.5HG0498360
dosa00052	Metabolism	Carbohydrate metabolism	dosa00052	Galactose metabolism - Oryza sativa japonica (Japanese rice) (RAPDB)	2/17	47/4670	0.0122474	0.146969	0.12892	Os06t0675700-01/Os06t0676700-01	2
dosa03082	Genetic Information Processing	Chromosome	dosa03082	ATP-dependent chromatin remodeling - Oryza sativa japonica (Japanese rice) (RAPDB)	2/17	59/4670	0.0188955	0.151164	0.1326	Os03t0162200-01/Os10t0418000-01	2
dosa01212	Metabolism	Global and overview maps	dosa01212	Fatty acid metabolism - Oryza sativa japonica (Japanese rice) (RAPDB)	2/17	79/4670	0.0326075	0.195645	0.171618	Os09t0252100-01/Os06t0185100-00	2
Table S4R Down regulated DEGs KEGG Pathways Irina 24h ArSa_BsSa (BsSa vs.Bs)
	category	subcategory	ID	Description	GeneRatio	BgRatio	pvalue	p.adjust	qvalue	geneID	Count
dosa00940	Metabolism	Biosynthesis of other secondary metabolites	dosa00940	Phenylpropanoid biosynthesis - Oryza sativa japonica (Japanese rice) (RAPDB)	5/22	176/4670	0.00112174	0.0336521	0.0295194	Os04t0688200-01	5	Similar to Peroxidase (EC 1.11.1.7).	HORVU.MOREX.r3.2HG0215310
										Os02t0808800-01		Cinnamoyl-CoA reductase 1, Lignin biosynthesis, Defense response, Effector of small GTPase Rac	HORVU.MOREX.r3.6HG0628090
										Os02t0811400-00		Similar to Cinnamoyl CoA reductase.	HORVU.MOREX.r3.6HG0628090
										Os04t0651000-01		Similar to Peroxidase.	HORVU.MOREX.r3.2HG0204080
										Os03t0234500-01		Haem peroxidase, plant/fungal/bacterial family protein.	HORVU.MOREX.r3.4HG0393900
dosa00052	Metabolism	Carbohydrate metabolism	dosa00052	Galactose metabolism - Oryza sativa japonica (Japanese rice) (RAPDB)	2/22	47/4670	0.02015	0.172711	0.151501	Os06t0675700-01/Os06t0676700-01	2
dosa00592	Metabolism	Lipid metabolism	dosa00592	alpha-Linolenic acid metabolism - Oryza sativa japonica (Japanese rice) (RAPDB)	2/22	49/4670	0.021797	0.172711	0.151501	Os06t0215500-01/Os06t0215600-02	2
dosa00965	Metabolism	Biosynthesis of other secondary metabolites	dosa00965	Betalain biosynthesis - Oryza sativa japonica (Japanese rice) (RAPDB)	1/22	5/4670	0.0233436	0.172711	0.151501	Os08t0140300-01	1
dosa00500	Metabolism	Carbohydrate metabolism	dosa00500	Starch and sucrose metabolism - Oryza sativa japonica (Japanese rice) (RAPDB)	3/22	144/4670	0.0287852	0.172711	0.151501	Os05t0366600-01/Os06t0675700-01/Os06t0676700-01	3
