# Supplementary material for: Rhizobacteria prime the activation of plant defense and nutritional responses to suppress aphid populations on barley over time
Source: New Phytol. 2025 Jun 26;247(5):2390–405. doi: 10.1111/nph.70319 (PMC12329176; doi:10.1111/nph.70319)
Supplement: Supplementary file 5 — Table S5 Enriched KEGG pathways for each treatment group after 7 d of aphid feeding. [file NPH-247-2390-s004.xlsx]

## Sheet: Ar.Control-UP_DOWN KEGG
Table S4A UP regulated DEGs KEGG Pathways Irina 7d ArSa_BsSa (Ar vs. Control)			Table S5A UP regulated DEGs KEGG Pathways Irina 24h ArSa_BsSa (Ar vs. Control)
	category	subcategory	ID	Description	GeneRatio	BgRatio	pvalue	p.adjust	qvalue	geneID	Count	Gene description	Barley gene ID
dosa03060	Genetic Information Processing	Folding, sorting and degradation	dosa03060	Protein export - Oryza sativa japonica (Japanese rice) (RAPDB)	2/10	55/4692	0.00571669	0.0800337	0.0782284	Os05t0367800-00/Os05t0428600-01	2
dosa00941	Metabolism	Biosynthesis of other secondary metabolites	dosa00941	Flavonoid biosynthesis - Oryza sativa japonica (Japanese rice) (RAPDB)	1/10	28/4692	0.058153	0.149799	0.14642	Os11t0530600-01	1
dosa00960	Metabolism	Biosynthesis of other secondary metabolites	dosa00960	Tropane, piperidine and pyridine alkaloid biosynthesis - Oryza sativa japonica (Japanese rice) (RAPDB)	1/10	28/4692	0.058153	0.149799	0.14642	Os11t0530600-01	1
dosa00073	Metabolism	Lipid metabolism	dosa00073	Cutin, suberine and wax biosynthesis - Oryza sativa japonica (Japanese rice) (RAPDB)	1/10	30/4692	0.0621879	0.149799	0.14642	Os08t0298700-01	1
dosa04141	Genetic Information Processing	Folding, sorting and degradation	dosa04141	Protein processing in endoplasmic reticulum - Oryza sativa japonica (Japanese rice) (RAPDB)	2/10	196/4692	0.0626479	0.149799	0.14642	Os05t0367800-00/Os05t0428600-01	2
dosa04712	Organismal Systems	Environmental adaptation	dosa04712	Circadian rhythm - plant - Oryza sativa japonica (Japanese rice) (RAPDB)	1/10	31/4692	0.0641995	0.149799	0.14642	Os11t0530600-01	1
dosa00360	Metabolism	Amino acid metabolism	dosa00360	Phenylalanine metabolism - Oryza sativa japonica (Japanese rice) (RAPDB)	1/10	41/4692	0.0841031	0.168206	0.164412	Os04t0518400-01	1
dosa00970	Genetic Information Processing	Translation	dosa00970	Aminoacyl-tRNA biosynthesis - Oryza sativa japonica (Japanese rice) (RAPDB)	1/10	54/4692	0.109408	0.191464	0.187145	Os10t0182000-01	1
Table S4B DOWN regulated DEGs KEGG Pathways Irina 7d ArSa_BsSa (Ar vs. Control)			Table S5B DOWN regulated DEGs KEGG Pathways Irina 24h ArSa_BsSa (Ar vs. Control)
	category	subcategory	ID	Description	GeneRatio	BgRatio	pvalue	p.adjust	qvalue	geneID	Count
dosa00944	Metabolism	Biosynthesis of other secondary metabolites	dosa00944	Flavone and flavonol biosynthesis - Oryza sativa japonica (Japanese rice) (RAPDB)	3/38	92/4692	3.98244e-05	0.00151333	0.00129953	Os01t0176000-01	3	UDP-glucuronosyl/UDP-glucosyltransferase family protein.	HORVU.MOREX.r3.3HG0240580
										Os01t0176100-00		UDP-glucuronosyl/UDP-glucosyltransferase family protein.	HORVU.MOREX.r3.3HG0240580
										Os01t0176200-01		UDP-glucuronosyl/UDP-glucosyltransferase family protein.	HORVU.MOREX.r3.3HG0240580
dosa03083	Genetic Information Processing	Chromosome	dosa03083	Polycomb repressive complex - Oryza sativa japonica (Japanese rice) (RAPDB)	4/38	60/4692	0.00128927	0.0244961	0.0210355	Os08t0527400-01	4	Similar to Ubiquitin carboxyl-terminal hydrolase.	HORVU.MOREX.r3.7HG0683250
										Os08t0527600-01		Similar to Ubiquitin carboxyl-terminal hydrolase.	HORVU.MOREX.r3.7HG0683250
										Os08t0527900-00		Peptidase C19, ubiquitin carboxyl-terminal hydrolase 2 family protein.	HORVU.MOREX.r3.7HG0683250
										Os08t0528100-00		Similar to Ubiquitin carboxyl-terminal hydrolase.	HORVU.MOREX.r3.7HG0683250

## Sheet: Bs.Control-UP_DOWN KEGG
Table S4C UP regulated DEGs KEGG Pathways Irina 7d ArSa_BsSa (Bs vs. Control)			Table S5C UP regulated DEGs KEGG Pathways Irina 24h ArSa_BsSa (Bs vs. Control)
	category	subcategory	ID	Description	GeneRatio	BgRatio	pvalue	p.adjust	qvalue	geneID	Count	Gene description	Barley gene ID
dosa00592	Metabolism	Lipid metabolism	dosa00592	alpha-Linolenic acid metabolism - Oryza sativa japonica (Japanese rice) (RAPDB)	3/11	49/4692	0.000166569	0.00249854	0.00210403	Os06t0215500-01	3	Similar to Oxo-phytodienoic acid reductase.	HORVU.MOREX.r3.7HG0664240
										Os06t0215600-02		Similar to Oxo-phytodienoic acid reductase.	HORVU.MOREX.r3.7HG0664240
										Os06t0215900-01		Similar to Oxo-phytodienoic acid reductase.	N/A
dosa00965	Metabolism	Biosynthesis of other secondary metabolites	dosa00965	Betalain biosynthesis - Oryza sativa japonica (Japanese rice) (RAPDB)	1/11	5/4692	0.0116722	0.0875415	0.0737192	Os08t0140300-01	1
dosa00950	Metabolism	Biosynthesis of other secondary metabolites	dosa00950	Isoquinoline alkaloid biosynthesis - Oryza sativa japonica (Japanese rice) (RAPDB)	1/11	21/4692	0.0481959	0.131473	0.110714	Os08t0140300-01	1
dosa00941	Metabolism	Biosynthesis of other secondary metabolites	dosa00941	Flavonoid biosynthesis - Oryza sativa japonica (Japanese rice) (RAPDB)	1/11	28/4692	0.0637856	0.131473	0.110714	Os11t0530600-01	1
dosa00960	Metabolism	Biosynthesis of other secondary metabolites	dosa00960	Tropane, piperidine and pyridine alkaloid biosynthesis - Oryza sativa japonica (Japanese rice) (RAPDB)	1/11	28/4692	0.0637856	0.131473	0.110714	Os11t0530600-01	1
dosa04712	Organismal Systems	Environmental adaptation	dosa04712	Circadian rhythm - plant - Oryza sativa japonica (Japanese rice) (RAPDB)	1/11	31/4692	0.0703956	0.131473	0.110714	Os11t0530600-01	1
dosa04626	Organismal Systems	Environmental adaptation	dosa04626	Plant-pathogen interaction - Oryza sativa japonica (Japanese rice) (RAPDB)	2/11	204/4692	0.0799192	0.131473	0.110714	Os06t0262800-01/Os04t0471700-00	2
dosa00062	Metabolism	Lipid metabolism	dosa00062	Fatty acid elongation - Oryza sativa japonica (Japanese rice) (RAPDB)	1/11	37/4692	0.0834884	0.131473	0.110714	Os06t0262800-01	1
dosa00904	Metabolism	Metabolism of terpenoids and polyketides	dosa00904	Diterpenoid biosynthesis - Oryza sativa japonica (Japanese rice) (RAPDB)	1/11	39/4692	0.0878153	0.131473	0.110714	Os04t0522500-01	1
dosa00360	Metabolism	Amino acid metabolism	dosa00360	Phenylalanine metabolism - Oryza sativa japonica (Japanese rice) (RAPDB)	1/11	41/4692	0.0921235	0.131473	0.110714	Os08t0140300-01	1
dosa00350	Metabolism	Amino acid metabolism	dosa00350	Tyrosine metabolism - Oryza sativa japonica (Japanese rice) (RAPDB)	1/11	43/4692	0.0964133	0.131473	0.110714	Os08t0140300-01	1
dosa00380	Metabolism	Amino acid metabolism	dosa00380	Tryptophan metabolism - Oryza sativa japonica (Japanese rice) (RAPDB)	1/11	52/4692	0.11549	0.144363	0.121569	Os08t0140300-01	1
Table S4D DOWN regulated DEGs KEGG Pathways Irina 7d ArSa_BsSa (Bs vs. Control)			Table S5D DOWN regulated DEGs KEGG Pathways Irina 24h ArSa_BsSa (Bs vs. Control)
	category	subcategory	ID	Description	GeneRatio	BgRatio	pvalue	p.adjust	qvalue	geneID	Count
dosa04626	Organismal Systems	Environmental adaptation	dosa04626	Plant-pathogen interaction - Oryza sativa japonica (Japanese rice) (RAPDB)	5/26	204/4692	0.00460771	0.110957	0.0979585	Os06t0262800-01/Os11t0134400-00/Os12t0132300-02/Os09t0514200-01/Os12t0468500-01	5
dosa04016	Environmental Information Processing	Signal transduction	dosa04016	MAPK signaling pathway - plant - Oryza sativa japonica (Japanese rice) (RAPDB)	4/26	142/4692	0.00715851	0.110957	0.0979585	Os05t0473000-01/Os11t0134400-00/Os12t0132300-02/Os05t0433100-00	4

## Sheet: Sa.Control-UP_DOWN KEGG
Table S4E UP regulated DEGs KEGG Pathways Irina 7d ArSa_BsSa (Sa vs. Control)			Table S5E UP regulated DEGs KEGG Pathways Irina 24h ArSa_BsSa (Sa vs. Control)
	category	subcategory	ID	Description	GeneRatio	BgRatio	pvalue	p.adjust	qvalue	geneID	Count	Gene description	Barley gene ID
dosa00940	Metabolism	Biosynthesis of other secondary metabolites	dosa00940	Phenylpropanoid biosynthesis - Oryza sativa japonica (Japanese rice) (RAPDB)	11/65	176/4692	2.31796e-05	0.00122852	0.00114678	Os07t0677400-00	11	Peroxidase.	HORVU.MOREX.r3.2HG0112560
										Os07t0677500-00		Similar to Peroxidase precursor (EC 1.11.1.7).	HORVU.MOREX.r3.2HG0112560
										Os10t0109600-01		Peroxidase (EC 1.11.1.7).	HORVU.MOREX.r3.1HG0021640
										Os04t0518400-01		Phenylalanine ammonia-lyase, Resistance to brown planthopper (BPH)	HORVU.MOREX.r3.1HG0023150
										Os03t0762300-01		Similar to Peroxidase 51 precursor (EC 1.11.1.7) (Atperox P51) (ATP37).	HORVU.MOREX.r3.5HG0512600
										Os04t0688100-01		Peroxidase (EC 1.11.1.7).	HORVU.MOREX.r3.2HG0215250
										Os07t0677100-01		Peroxidase.	N/A
										Os04t0651000-01		Similar to Peroxidase.	HORVU.MOREX.r3.2HG0204080
										Os04t0229100-01		Similar to Sinapyl alcohol dehydrogenase.	HORVU.MOREX.r3.2HG0104040
										Os08t0448000-01		4-coumarate:coenzyme A ligase, Lignin biosynthesis, Defense against wounding	HORVU.MOREX.r3.2HG0119830
										Os03t0368900-01		Haem peroxidase family protein.	HORVU.MOREX.r3.1HG0076690
dosa00480	Metabolism	Metabolism of other amino acids	dosa00480	Glutathione metabolism - Oryza sativa japonica (Japanese rice) (RAPDB)	8/65	113/4692	0.000141992	0.00354923	0.00331309	Os10t0530900-01	8	Similar to Glutathione S-transferase GST 30 (EC 2.5.1.18).	HORVU.MOREX.r3.1HG0051910
										Os10t0531400-01		Glutathione S-transferase GST 30 (EC 2.5.1.18).	HORVU.MOREX.r3.1HG0051910
										Os05t0148900-01		Similar to Glutathione-S-transferase 19E50.	HORVU.MOREX.r3.1HG0021360
										Os01t0372400-01		Glutathione S-transferase, C-terminal-like domain containing protein.	HORVU.MOREX.r3.5HG0518000
										Os10t0527800-01		Glutathione S-transferase, Regulation of leaf senescence	HORVU.MOREX.r3.1HG0051750
										Os10t0528100-01		Similar to Glutathione S-transferase GST 42 (EC 2.5.1.18) (Fragment).	HORVU.MOREX.r3.1HG0051750
										Os10t0529500-01		Tau class glutathione S-transferase, Heavy metal and drought stress tolerance	HORVU.MOREX.r3.1HG0051870
										Os10t0529700-01		Similar to glutathione transferase35.	HORVU.MOREX.r3.1HG0051870
dosa00944	Metabolism	Biosynthesis of other secondary metabolites	dosa00944	Flavone and flavonol biosynthesis - Oryza sativa japonica (Japanese rice) (RAPDB)	3/65	3/4692	0.0002009	0.00354923	0.00331309	Os01t0176000-01	3	UDP-glucuronosyl/UDP-glucosyltransferase family protein.	HORVU.MOREX.r3.3HG0240580
										Os01t0176100-00		UDP-glucuronosyl/UDP-glucosyltransferase family protein.	HORVU.MOREX.r3.3HG0240580
										Os01t0176200-01		UDP-glucuronosyl/UDP-glucosyltransferase family protein.	HORVU.MOREX.r3.3HG0240580
Table S4F DOWN regulated DEGs KEGG Pathways Irina 7d ArSa_BsSa (Sa vs. Control)			Table S5F DOWN regulated DEGs KEGG Pathways Irina 24h ArSa_BsSa (Sa vs. Control)
	category	subcategory	ID	Description	GeneRatio	BgRatio	pvalue	p.adjust	qvalue	geneID	Count
dosa03082	Genetic Information Processing	Chromosome	dosa03082	ATP-dependent chromatin remodeling - Oryza sativa japonica (Japanese rice) (RAPDB)	5/16	59/4692	1.04006e-06	1.87211e-05	1.6422e-05	Os01t0502700-00	5	Similar to Histone H2A.	HORVU.MOREX.r3.1HG0073160
										Os03t0279200-01		Similar to Histone H2A.	HORVU.MOREX.r3.1HG0073160
										Os01t0881000-00		SNF2-related domain containing protein.	HORVU.MOREX.r3.3HG0307470
										Os03t0162200-01		Similar to Histone H2A.	HORVU.MOREX.r3.1HG0036930
										Os10t0418000-01		Similar to Histone H2A.	HORVU.MOREX.r3.1HG0036930
dosa00592	Metabolism	Lipid metabolism	dosa00592	alpha-Linolenic acid metabolism - Oryza sativa japonica (Japanese rice) (RAPDB)	3/16	49/4692	0.000544899	0.00490409	0.00430183	Os06t0215500-01	3	Similar to Oxo-phytodienoic acid reductase.	HORVU.MOREX.r3.7HG0664240
										Os06t0215600-02		Similar to Oxo-phytodienoic acid reductase.	HORVU.MOREX.r3.7HG0664240
										Os06t0215900-01		Similar to Oxo-phytodienoic acid reductase.	N/A
dosa00062	Metabolism	Lipid metabolism	dosa00062	Fatty acid elongation - Oryza sativa japonica (Japanese rice) (RAPDB)	2/16	37/4692	0.00677376	0.0406426	0.0356514	Os06t0300200-00	2	Similar to H0207B04.1 protein.	HORVU.MOREX.r3.7HG0652210
										Os03t0162800-01		Beta-ketoacyl-CoA Synthase	HORVU.MOREX.r3.1HG0085470

## Sheet: ArSa.Sa -UP_DOWN KEGG
			Table S5G UP regulated DEGs KEGG Pathways Irina 24h ArSa_BsSa (ArSa vs. Sa)									Gene description	Barley gene ID
	category	subcategory	ID	Description	GeneRatio	BgRatio	pvalue	p.adjust	qvalue	geneID	Count
dosa00480	Metabolism	Metabolism of other amino acids	dosa00480	Glutathione metabolism - Oryza sativa japonica (Japanese rice) (RAPDB)	2/9	113/4692	0.018531	0.187167	0.161196	Os07t0152700-00/Os10t0529800-00	2
dosa00511	Metabolism	Glycan biosynthesis and metabolism	dosa00511	Other glycan degradation - Oryza sativa japonica (Japanese rice) (RAPDB)	1/9	18/4692	0.0340303	0.187167	0.161196	Os05t0346500-01	1
dosa00062	Metabolism	Lipid metabolism	dosa00062	Fatty acid elongation - Oryza sativa japonica (Japanese rice) (RAPDB)	1/9	37/4692	0.0688308	0.199178	0.171541	Os03t0162800-01	1
dosa02010	Environmental Information Processing	Membrane transport	dosa02010	ABC transporters - Oryza sativa japonica (Japanese rice) (RAPDB)	1/9	39/4692	0.0724283	0.199178	0.171541	Os10t0494300-01	1
			Table S5H DOWN regulated DEGs KEGG Pathways Irina 24h ArSa_BsSa (ArSa vs. Sa)
	category	subcategory	ID	Description	GeneRatio	BgRatio	pvalue	p.adjust	qvalue	geneID	Count
dosa00402	Metabolism	Biosynthesis of other secondary metabolites	dosa00402	Benzoxazinoid biosynthesis - Oryza sativa japonica (Japanese rice) (RAPDB)	2/13	4/4692	4.23929e-05	0.000466322	0.000356993	Os03t0797400-01	2	Similar to Indole-3-glycerol phosphate lyase.	HORVU.MOREX.r3.3HG0221800
										Os03t0797500-01		Similar to Indole-3-glycerol phosphate lyase (Fragment).	HORVU.MOREX.r3.3HG0221800
dosa03410	Genetic Information Processing	Replication and repair	dosa03410	Base excision repair - Oryza sativa japonica (Japanese rice) (RAPDB)	2/13	44/4692	0.00627872	0.034533	0.0264367	Os01t0351100-00	2	Similar to Poly.	HORVU.MOREX.r3.7HG0726670
										Os01t0351200-00		Similar to Poly.	HORVU.MOREX.r3.7HG0726670
dosa00999	Metabolism	Biosynthesis of other secondary metabolites	dosa00999	Biosynthesis of various plant secondary metabolites - Oryza sativa japonica (Japanese rice) (RAPDB)	2/13	55/4692	0.00968824	0.0355236	0.0271951	Os03t0797400-01	2	Similar to Indole-3-glycerol phosphate lyase.	HORVU.MOREX.r3.3HG0221800
										Os03t0797500-01		Similar to Indole-3-glycerol phosphate lyase (Fragment).	HORVU.MOREX.r3.3HG0221800

## Sheet: BsSa.Sa -UP_DOWN KEGG
			Table S5I UP regulated DEGs KEGG Pathways Irina 24h ArSa_BsSa (BsSa vs. Sa)
	category	subcategory	ID	Description	GeneRatio	BgRatio	pvalue	p.adjust	qvalue	geneID	Count	Gene description	Barley gene ID
dosa00630	Metabolism	Carbohydrate metabolism	dosa00630	Glyoxylate and dicarboxylate metabolism - Oryza sativa japonica (Japanese rice) (RAPDB)	4/22	72/4692	0.00030261	0.00316834	0.00235419	Os12t0274700-01	4	Similar to Petunia ribulose 1, 5-bisphosphate carboxylase small subunit mRNA (clone pSSU 51), partial cds. (Fragment).	N/A
										Os12t0291100-01		Similar to Petunia ribulose 1, 5-bisphosphate carboxylase small subunit mRNA (clone pSSU 51), partial cds. (Fragment).	N/A
										Os12t0291400-01		Similar to Petunia ribulose 1, 5-bisphosphate carboxylase small subunit mRNA (clone pSSU 51), partial cds. (Fragment).	HORVU.MOREX.r3.1HG0037500
										Os12t0292400-01		Similar to Petunia ribulose 1, 5-bisphosphate carboxylase small subunit mRNA (clone pSSU 51), partial cds. (Fragment).	N/A
dosa00710	Metabolism	Energy metabolism	dosa00710	Carbon fixation in photosynthetic organisms - Oryza sativa japonica (Japanese rice) (RAPDB)	4/22	76/4692	0.000372746	0.00316834	0.00235419	Os12t0274700-01	4	Similar to Petunia ribulose 1, 5-bisphosphate carboxylase small subunit mRNA (clone pSSU 51), partial cds. (Fragment).	N/A
										Os12t0291100-01		Similar to Petunia ribulose 1, 5-bisphosphate carboxylase small subunit mRNA (clone pSSU 51), partial cds. (Fragment).	N/A
										Os12t0291400-01		Similar to Petunia ribulose 1, 5-bisphosphate carboxylase small subunit mRNA (clone pSSU 51), partial cds. (Fragment).	HORVU.MOREX.r3.1HG0037500
										Os12t0292400-01		Similar to Petunia ribulose 1, 5-bisphosphate carboxylase small subunit mRNA (clone pSSU 51), partial cds. (Fragment).	N/A
dosa00940	Metabolism	Biosynthesis of other secondary metabolites	dosa00940	Phenylpropanoid biosynthesis - Oryza sativa japonica (Japanese rice) (RAPDB)	5/22	176/4692	0.0010984	0.00609388	0.00452796	Os02t0808800-01	5	Cinnamoyl-CoA reductase 1, Lignin biosynthesis, Defense response, Effector of small GTPase Rac	HORVU.MOREX.r3.6HG0628090
										Os02t0811400-00		Similar to Cinnamoyl CoA reductase.	HORVU.MOREX.r3.6HG0628090
										Os02t0811600-00		Similar to Cinnamoyl CoA reductase.	N/A
										Os02t0811800-01		Cinnamoyl-CoA reductase, Drought tolerance, Lignin biosynthesis, Modulation of lignin accumulation	N/A
										Os02t0812000-01		NAD(P)-binding domain containing protein.	N/A
dosa00592	Metabolism	Lipid metabolism	dosa00592	alpha-Linolenic acid metabolism - Oryza sativa japonica (Japanese rice) (RAPDB)	3/22	49/4692	0.00143385	0.00609388	0.00452796	Os06t0215500-01	3	Similar to Oxo-phytodienoic acid reductase.	HORVU.MOREX.r3.7HG0664240
										Os06t0215600-02		Similar to Oxo-phytodienoic acid reductase.	HORVU.MOREX.r3.7HG0664240
										Os06t0215900-01		Similar to Oxo-phytodienoic acid reductase.	N/A
dosa01200	Metabolism	Global and overview maps	dosa01200	Carbon metabolism - Oryza sativa japonica (Japanese rice) (RAPDB)	5/22	259/4692	0.00597819	0.0203259	0.0151028	Os12t0274700-01	5	Similar to Petunia ribulose 1, 5-bisphosphate carboxylase small subunit mRNA (clone pSSU 51), partial cds. (Fragment).	N/A
										Os12t0291100-01		Similar to Petunia ribulose 1, 5-bisphosphate carboxylase small subunit mRNA (clone pSSU 51), partial cds. (Fragment).	N/A
										Os12t0291400-01		Similar to Petunia ribulose 1, 5-bisphosphate carboxylase small subunit mRNA (clone pSSU 51), partial cds. (Fragment).	HORVU.MOREX.r3.1HG0037500
										Os12t0292400-01		Similar to Petunia ribulose 1, 5-bisphosphate carboxylase small subunit mRNA (clone pSSU 51), partial cds. (Fragment).	N/A
										Os03t0100040-01		Similar to Ribose-phosphate pyrophosphokinase 1 (EC 2.7.6.1) (Phosphoribosyl pyrophosphate synthetase 1).	HORVU.MOREX.r3.4HG0418670
dosa00430	Metabolism	Metabolism of other amino acids	dosa00430	Taurine and hypotaurine metabolism - Oryza sativa japonica (Japanese rice) (RAPDB)	1/22	15/4692	0.0681687	0.193145	0.143513	Os09t0548400-01	1
dosa00511	Metabolism	Glycan biosynthesis and metabolism	dosa00511	Other glycan degradation - Oryza sativa japonica (Japanese rice) (RAPDB)	1/22	18/4692	0.0812594	0.197344	0.146634	Os05t0346500-01	1
dosa04075	Environmental Information Processing	Signal transduction	dosa04075	Plant hormone signal transduction - Oryza sativa japonica (Japanese rice) (RAPDB)	3/22	234/4692	0.0938233	0.199374	0.148142	Os03t0610900-01/Os04t0662400-01/Os06t0671150-00	3
			Table S5J DOWN regulated DEGs KEGG Pathways Irina 24h ArSa_BsSa (BsSa vs. Sa)
	category	subcategory	ID	Description	GeneRatio	BgRatio	pvalue	p.adjust	qvalue	geneID	Count
dosa03410	Genetic Information Processing	Replication and repair	dosa03410	Base excision repair - Oryza sativa japonica (Japanese rice) (RAPDB)	2/11	44/4692	0.00448034	0.0358427	0.0282969	Os01t0351100-00	2	Similar to Poly.	HORVU.MOREX.r3.7HG0726670
										Os01t0351200-00		Similar to Poly.	HORVU.MOREX.r3.7HG0726670
dosa04141	Genetic Information Processing	Folding, sorting and degradation	dosa04141	Protein processing in endoplasmic reticulum - Oryza sativa japonica (Japanese rice) (RAPDB)	3/11	196/4692	0.00923859	0.0369544	0.0291745	Os01t0136100-01	3	16.9 kDa class I small heat shock protein	HORVU.MOREX.r3.2HG0210630
										Os01t0136200-01		16.9 kDa class I heat shock protein 1.	HORVU.MOREX.r3.2HG0210630
										Os01t0184100-01		Class II small heat shock protein, Positive regulation in both Xoo resistance and heat/salt tolerance	HORVU.MOREX.r3.3HG0237580
dosa04626	Organismal Systems	Environmental adaptation	dosa04626	Plant-pathogen interaction - Oryza sativa japonica (Japanese rice) (RAPDB)	2/11	204/4692	0.0799192	0.175631	0.138656	Os11t0105000-00/Os12t0104900-00	2
dosa02010	Environmental Information Processing	Membrane transport	dosa02010	ABC transporters - Oryza sativa japonica (Japanese rice) (RAPDB)	1/11	39/4692	0.0878153	0.175631	0.138656	Os01t0121700-01	1

## Sheet: ArSa.Control-UP_DOWN
Table S5K UP regulated DEGs KEGG Pathways Irina 24h ArSa_BsSa (ArSa vs.Control)
	category	subcategory	ID	Description	GeneRatio	BgRatio	pvalue	p.adjust	qvalue	geneID	Count	Gene description	Barley gene ID
dosa00940	Metabolism	Biosynthesis of other secondary metabolites	dosa00940	Phenylpropanoid biosynthesis - Oryza sativa japonica (Japanese rice) (RAPDB)	1972-12-01	176/4692	1.14723e-05	0.000573615	0.00049512	Os07t0677200-01	12	Peroxidase, Negative regulation of rice resistance to blast disease	HORVU.MOREX.r3.2HG0112560
										Os07t0677300-01		Peroxidase.	HORVU.MOREX.r3.2HG0112560
										Os07t0677400-00		Peroxidase.	HORVU.MOREX.r3.2HG0112560
										Os07t0677500-00		Similar to Peroxidase precursor (EC 1.11.1.7).	HORVU.MOREX.r3.2HG0112560
										Os10t0109600-01		Peroxidase (EC 1.11.1.7).	HORVU.MOREX.r3.1HG0021640
										Os04t0518400-01		Phenylalanine ammonia-lyase, Resistance to brown planthopper (BPH)	HORVU.MOREX.r3.1HG0023150
										Os03t0762300-01		Similar to Peroxidase 51 precursor (EC 1.11.1.7) (Atperox P51) (ATP37).	HORVU.MOREX.r3.5HG0512600
										Os04t0688100-01		Peroxidase (EC 1.11.1.7).	HORVU.MOREX.r3.2HG0215250
										Os04t0651000-01		Similar to Peroxidase.	HORVU.MOREX.r3.2HG0204080
										Os07t0638600-00		Similar to Class III peroxidase 44.	HORVU.MOREX.r3.2HG0120420
										Os04t0229100-01		Similar to Sinapyl alcohol dehydrogenase.	HORVU.MOREX.r3.2HG0104040
										Os08t0448000-01		4-coumarate:coenzyme A ligase, Lignin biosynthesis, Defense against wounding	HORVU.MOREX.r3.2HG0119830
dosa00480	Metabolism	Metabolism of other amino acids	dosa00480	Glutathione metabolism - Oryza sativa japonica (Japanese rice) (RAPDB)	1972-09-01	113/4692	4.73099e-05	0.00118275	0.0010209	Os10t0530900-01	9	Similar to Glutathione S-transferase GST 30 (EC 2.5.1.18).	HORVU.MOREX.r3.1HG0051910
										Os10t0531400-01		Glutathione S-transferase GST 30 (EC 2.5.1.18).	HORVU.MOREX.r3.1HG0051910
										Os10t0527800-01		Glutathione S-transferase, Regulation of leaf senescence	HORVU.MOREX.r3.1HG0051750
										Os10t0528100-01		Similar to Glutathione S-transferase GST 42 (EC 2.5.1.18) (Fragment).	HORVU.MOREX.r3.1HG0051750
										Os10t0530400-01		Similar to Glutathione-S-transferase Cla47.	HORVU.MOREX.r3.2HG0119510
										Os10t0530500-01		Similar to Glutathione-S-transferase Cla47.	HORVU.MOREX.r3.2HG0119510
										Os01t0372400-01		Glutathione S-transferase, C-terminal-like domain containing protein.	HORVU.MOREX.r3.5HG0518000
										Os05t0148900-01		Similar to Glutathione-S-transferase 19E50.	HORVU.MOREX.r3.1HG0021360
										Os01t0371400-00		Similar to Glutathione s-transferase gstf2.	HORVU.MOREX.r3.7HG0746410
dosa00944	Metabolism	Biosynthesis of other secondary metabolites	dosa00944	Flavone and flavonol biosynthesis - Oryza sativa japonica (Japanese rice) (RAPDB)	1972-03-01	4692-09-01	0.000272455	0.00454092	0.00391953	Os01t0176000-01	3	UDP-glucuronosyl/UDP-glucosyltransferase family protein.	HORVU.MOREX.r3.3HG0240580
										Os01t0176100-00		UDP-glucuronosyl/UDP-glucosyltransferase family protein.	HORVU.MOREX.r3.3HG0240580
										Os01t0176200-01		UDP-glucuronosyl/UDP-glucosyltransferase family protein.	HORVU.MOREX.r3.3HG0240580
dosa00061	Metabolism	Lipid metabolism	dosa00061	Fatty acid biosynthesis - Oryza sativa japonica (Japanese rice) (RAPDB)	1972-04-01	44/4692	0.00435477	0.0544346	0.0469857	Os03t0741000-00/Os06t0503800-00/Os08t0200100-01/Os07t0170000-00	4
dosa01212	Metabolism	Global and overview maps	dosa01212	Fatty acid metabolism - Oryza sativa japonica (Japanese rice) (RAPDB)	1972-05-01	79/4692	0.00691249	0.0691249	0.0596657	Os03t0741000-00/Os06t0503800-00/Os08t0200100-01/Os07t0170000-00/Os03t0101100-01	5
dosa04626	Organismal Systems	Environmental adaptation	dosa04626	Plant-pathogen interaction - Oryza sativa japonica (Japanese rice) (RAPDB)	1972-08-01	204/4692	0.0121747	0.101456	0.0875724	Os01t0382400-01/Os05t0574600-01/Os11t0105000-00/Os12t0104900-00/Os08t0538300-01/Os12t0603800-00/Os10t0191300-01/Os05t0312600-01	8
dosa01040	Metabolism	Lipid metabolism	dosa01040	Biosynthesis of unsaturated fatty acids - Oryza sativa japonica (Japanese rice) (RAPDB)	1972-03-01	36/4692	0.0172216	0.123011	0.106178	Os03t0741000-00/Os06t0503800-00/Os08t0200100-01	3
dosa00430	Metabolism	Metabolism of other amino acids	dosa00430	Taurine and hypotaurine metabolism - Oryza sativa japonica (Japanese rice) (RAPDB)	1972-02-01	15/4692	0.0214326	0.133954	0.115623	Os09t0548700-01/Os03t0236200-01	2
dosa00520	Metabolism	Carbohydrate metabolism	dosa00520	Amino sugar and nucleotide sugar metabolism - Oryza sativa japonica (Japanese rice) (RAPDB)	1972-06-01	148/4692	0.0251609	0.139783	0.120655	Os10t0542900-01/Os10t0543400-00/Os02t0605900-01/Os04t0493400-01/Os04t0494100-02/Os05t0399300-01	6
Table S5L Down regulated DEGs KEGG Pathways Irina 24h ArSa_BsSa (ArSa vs.Control)
	category	subcategory	ID	Description	GeneRatio	BgRatio	pvalue	p.adjust	qvalue	geneID	Count
dosa00402	Metabolism	Biosynthesis of other secondary metabolites	dosa00402	Benzoxazinoid biosynthesis - Oryza sativa japonica (Japanese rice) (RAPDB)	2024-02-19	4692-04-01	9.27796e-05	0.00204115	0.00146494	Os03t0797400-01	2	Similar to Indole-3-glycerol phosphate lyase.	HORVU.MOREX.r3.3HG0221800
										Os03t0797500-01		Similar to Indole-3-glycerol phosphate lyase (Fragment).	HORVU.MOREX.r3.3HG0221800
dosa01040	Metabolism	Lipid metabolism	dosa01040	Biosynthesis of unsaturated fatty acids - Oryza sativa japonica (Japanese rice) (RAPDB)	2024-02-19	36/4692	0.00901788	0.0579174	0.0415675	Os06t0298700-00/Os06t0299100-01	2
dosa00062	Metabolism	Lipid metabolism	dosa00062	Fatty acid elongation - Oryza sativa japonica (Japanese rice) (RAPDB)	2024-02-19	37/4692	0.00951027	0.0579174	0.0415675	Os06t0298700-00/Os06t0299100-01	2
dosa00904	Metabolism	Metabolism of terpenoids and polyketides	dosa00904	Diterpenoid biosynthesis - Oryza sativa japonica (Japanese rice) (RAPDB)	2024-02-19	39/4692	0.0105304	0.0579174	0.0415675	Os01t0177400-01/Os04t0517600-00	2
dosa00999	Metabolism	Biosynthesis of other secondary metabolites	dosa00999	Biosynthesis of various plant secondary metabolites - Oryza sativa japonica (Japanese rice) (RAPDB)	2024-02-19	55/4692	0.0203075	0.0893528	0.0641288	Os03t0797400-01/Os03t0797500-01	2
dosa00040	Metabolism	Carbohydrate metabolism	dosa00040	Pentose and glucuronate interconversions - Oryza sativa japonica (Japanese rice) (RAPDB)	2024-02-19	71/4692	0.0327039	0.119914	0.0860628	Os08t0286100-00/Os05t0456200-00	2
dosa01212	Metabolism	Global and overview maps	dosa01212	Fatty acid metabolism - Oryza sativa japonica (Japanese rice) (RAPDB)	2024-02-19	79/4692	0.0397789	0.125019	0.0897269	Os06t0298700-00/Os06t0299100-01	2

## Sheet: ArSa.Ar-UP_DOWN
Table S5M UP regulated DEGs KEGG Pathways Irina 24h ArSa_BsSa (ArSa vs.Ar)
	category	subcategory	ID	Description	GeneRatio	BgRatio	pvalue	p.adjust	qvalue	geneID	Count	Gene description	Barley gene ID
dosa00940	Metabolism	Biosynthesis of other secondary metabolites	dosa00940	Phenylpropanoid biosynthesis - Oryza sativa japonica (Japanese rice) (RAPDB)	1971-12-01	176/4692	9.8792e-06	0.000513719	0.000384769	Os07t0677200-01	12	Peroxidase, Negative regulation of rice resistance to blast disease	HORVU.MOREX.r3.2HG0112560
										Os07t0677300-01		Peroxidase.	HORVU.MOREX.r3.2HG0112560
										Os07t0677400-00		Peroxidase.	HORVU.MOREX.r3.2HG0112560
										Os07t0677500-00		Similar to Peroxidase precursor (EC 1.11.1.7).	HORVU.MOREX.r3.2HG0112560
										Os10t0109600-01		Peroxidase (EC 1.11.1.7).	HORVU.MOREX.r3.1HG0021640
										Os03t0762300-01		Similar to Peroxidase 51 precursor (EC 1.11.1.7) (Atperox P51) (ATP37).	HORVU.MOREX.r3.5HG0512600
										Os04t0518400-01		Phenylalanine ammonia-lyase, Resistance to brown planthopper (BPH)	HORVU.MOREX.r3.1HG0023150
										Os04t0651000-01		Similar to Peroxidase.	HORVU.MOREX.r3.2HG0204080
										Os11t0112400-01		Peroxidase (EC 1.11.1.7).	HORVU.MOREX.r3.4HG0351880
										Os12t0112000-01		Similar to Peroxidase precursor (EC 1.11.1.7) (Fragment).	HORVU.MOREX.r3.4HG0351880
										Os07t0638600-00		Similar to Class III peroxidase 44.	HORVU.MOREX.r3.2HG0120420
										Os01t0327400-01		Similar to Peroxidase (Fragment).	HORVU.MOREX.r3.7HG0713340
dosa04016	Environmental Information Processing	Signal transduction	dosa04016	MAPK signaling pathway - plant - Oryza sativa japonica (Japanese rice) (RAPDB)	1971-09-01	142/4692	0.000249036	0.00647494	0.00484965	Os01t0382400-01	9	Similar to Pathogenesis-related protein PRB1-2 precursor.	HORVU.MOREX.r3.5HG0473560
										Os02t0603000-00		Protein kinase, core domain containing protein.	HORVU.MOREX.r3.6HG0592350
										Os09t0572000-01		Pathogenesis-related transcriptional factor and ERF domain containing protein.	HORVU.MOREX.r3.4HG0331360
										Os10t0542900-01		Class II chitinase a, Pathogenesis-related (PR)-3 chitinase 8	HORVU.MOREX.r3.1HG0054950
										Os10t0543400-00		Chitinase 8.	HORVU.MOREX.r3.1HG0054950
										Os03t0860100-01		Ethylene response factor, Transcriptional activator, Positive regulation of disease resistance	HORVU.MOREX.r3.1HG0078500
										Os11t0134400-00		Calmodulin-like protein 3.	HORVU.MOREX.r3.4HG0356430
										Os12t0132300-02		Calmodulin-like protein 3	HORVU.MOREX.r3.4HG0356430
										Os03t0610900-01		Serine/threonine protein kinase, Abscisic acid (ABA)-activated protein kinase, Hyperosmotic stress response, ABA signal transduction	HORVU.MOREX.r3.4HG0342860
dosa02010	Environmental Information Processing	Membrane transport	dosa02010	ABC transporters - Oryza sativa japonica (Japanese rice) (RAPDB)	1971-04-01	39/4692	0.00265552	0.0423324	0.0317065	Os06t0503100-01	4	ABC-2 type transporter domain containing protein.	HORVU.MOREX.r3.6HG0559790
										Os10t0494300-01		ATP binding cassette G transporter, Regulation of male reproduction, Anther cuticle development	HORVU.MOREX.r3.1HG0046000
										Os01t0173900-01		Similar to MRP-like ABC transporter.	HORVU.MOREX.r3.3HG0241380
										Os01t0342750-01		Hypothetical conserved gene.	HORVU.MOREX.r3.3HG0288800
dosa00604	Metabolism	Glycan biosynthesis and metabolism	dosa00604	Glycosphingolipid biosynthesis - ganglio series - Oryza sativa japonica (Japanese rice) (RAPDB)	1971-02-01	4692-06-01	0.00325634	0.0423324	0.0317065	Os01t0891000-01	2	Glycoside hydrolase, family 20 protein.	HORVU.MOREX.r3.3HG0306410
										Os07t0575500-00		Similar to beta-hexosaminidase.	HORVU.MOREX.r3.2HG0132130
dosa00480	Metabolism	Metabolism of other amino acids	dosa00480	Glutathione metabolism - Oryza sativa japonica (Japanese rice) (RAPDB)	1971-06-01	113/4692	0.00685538	0.0712959	0.0533998	Os10t0530400-01/Os10t0530500-01/Os01t0372400-01/Os10t0530900-01/Os10t0531400-01/Os10t0529800-00	6
dosa00603	Metabolism	Glycan biosynthesis and metabolism	dosa00603	Glycosphingolipid biosynthesis - globo and isoglobo series - Oryza sativa japonica (Japanese rice) (RAPDB)	1971-02-01	4692-10-01	0.00939358	0.081411	0.0609759	Os01t0891000-01/Os07t0575500-00	2
dosa03083	Genetic Information Processing	Chromosome	dosa03083	Polycomb repressive complex - Oryza sativa japonica (Japanese rice) (RAPDB)	1971-04-01	60/4692	0.0124121	0.0878202	0.0657763	Os08t0527400-01/Os08t0527600-01/Os08t0527900-00/Os08t0528100-00	4
dosa00531	Metabolism	Glycan biosynthesis and metabolism	dosa00531	Glycosaminoglycan degradation - Oryza sativa japonica (Japanese rice) (RAPDB)	1971-02-01	4692-12-01	0.0135108	0.0878202	0.0657763	Os01t0891000-01/Os07t0575500-00	2
dosa01040	Metabolism	Lipid metabolism	dosa01040	Biosynthesis of unsaturated fatty acids - Oryza sativa japonica (Japanese rice) (RAPDB)	1971-03-01	36/4692	0.0165904	0.092881	0.0695668	Os03t0741000-00/Os06t0503800-00/Os08t0200100-01	3
dosa00062	Metabolism	Lipid metabolism	dosa00062	Fatty acid elongation - Oryza sativa japonica (Japanese rice) (RAPDB)	1971-03-01	37/4692	0.0178617	0.092881	0.0695668	Os06t0262800-01/Os05t0574600-01/Os03t0162800-01	3
dosa00520	Metabolism	Carbohydrate metabolism	dosa00520	Amino sugar and nucleotide sugar metabolism - Oryza sativa japonica (Japanese rice) (RAPDB)	1971-06-01	148/4692	0.0236593	0.111844	0.0837697	Os01t0660200-01/Os01t0891000-01/Os10t0542900-01/Os10t0543400-00/Os06t0701200-01/Os07t0575500-00	6
dosa00061	Metabolism	Lipid metabolism	dosa00061	Fatty acid biosynthesis - Oryza sativa japonica (Japanese rice) (RAPDB)	1971-03-01	44/4692	0.0282504	0.118184	0.0885185	Os03t0741000-00/Os06t0503800-00/Os08t0200100-01	3
dosa00511	Metabolism	Glycan biosynthesis and metabolism	dosa00511	Other glycan degradation - Oryza sativa japonica (Japanese rice) (RAPDB)	1971-02-01	18/4692	0.029546	0.118184	0.0885185	Os01t0891000-01/Os07t0575500-00	2
dosa04626	Organismal Systems	Environmental adaptation	dosa04626	Plant-pathogen interaction - Oryza sativa japonica (Japanese rice) (RAPDB)	1971-07-01	204/4692	0.0334191	0.124128	0.0929704	Os06t0262800-01/Os05t0574600-01/Os01t0382400-01/Os03t0162800-01/Os05t0312600-01/Os11t0134400-00/Os12t0132300-02	7
dosa00908	Metabolism	Metabolism of terpenoids and polyketides	dosa00908	Zeatin biosynthesis - Oryza sativa japonica (Japanese rice) (RAPDB)	1971-02-01	22/4692	0.0429171	0.148779	0.111434	Os05t0311801-00/Os01t0688300-00	2
Table S5N Down regulated DEGs KEGG Pathways Irina 24h ArSa_BsSa (ArSa vs.Ar)
	category	subcategory	ID	Description	GeneRatio	BgRatio	pvalue	p.adjust	qvalue	geneID	Count
dosa00062	Metabolism	Lipid metabolism	dosa00062	Fatty acid elongation - Oryza sativa japonica (Japanese rice) (RAPDB)	2024-02-15	37/4692	0.00595649	0.10126	0.0815099	Os03t0383600-01/Os06t0262800-01	2
dosa00051	Metabolism	Carbohydrate metabolism	dosa00051	Fructose and mannose metabolism - Oryza sativa japonica (Japanese rice) (RAPDB)	2024-02-15	56/4692	0.0132992	0.113043	0.0909947	Os01t0746700-00/Os01t0663300-01	2
dosa04626	Organismal Systems	Environmental adaptation	dosa04626	Plant-pathogen interaction - Oryza sativa japonica (Japanese rice) (RAPDB)	2024-03-15	204/4692	0.0250262	0.141815	0.114155	Os09t0479500-01/Os03t0383600-01/Os06t0262800-01	3
dosa00591	Metabolism	Lipid metabolism	dosa00591	Linoleic acid metabolism - Oryza sativa japonica (Japanese rice) (RAPDB)	2024-01-15	14/4692	0.0438984	0.186568	0.150179	Os03t0738600-01	1

## Sheet: BsSa.Control-UP_DOWN
Table S5O UP regulated DEGs KEGG Pathways Irina 24h ArSa_BsSa (BsSa vs.Control)
	category	subcategory	ID	Description	GeneRatio	BgRatio	pvalue	p.adjust	qvalue	geneID	Count	Gene description	Barley gene ID
dosa00940	Metabolism	Biosynthesis of other secondary metabolites	dosa00940	Phenylpropanoid biosynthesis - Oryza sativa japonica (Japanese rice) (RAPDB)	1952-11-01	176/4692	2.39417e-06	9.81608e-05	9.32465e-05	Os07t0677200-01	11	Peroxidase, Negative regulation of rice resistance to blast disease	HORVU.MOREX.r3.2HG0112560
										Os07t0677300-01		Peroxidase.	HORVU.MOREX.r3.2HG0112560
										Os07t0677400-00		Peroxidase.	HORVU.MOREX.r3.2HG0112560
										Os07t0677500-00		Similar to Peroxidase precursor (EC 1.11.1.7).	HORVU.MOREX.r3.2HG0112560
										Os04t0518400-01		Phenylalanine ammonia-lyase, Resistance to brown planthopper (BPH)	HORVU.MOREX.r3.1HG0023150
										Os10t0109600-01		Peroxidase (EC 1.11.1.7).	HORVU.MOREX.r3.1HG0021640
										Os03t0762300-01		Similar to Peroxidase 51 precursor (EC 1.11.1.7) (Atperox P51) (ATP37).	HORVU.MOREX.r3.5HG0512600
										Os04t0229100-01		Similar to Sinapyl alcohol dehydrogenase.	HORVU.MOREX.r3.2HG0104040
										Os04t0688100-01		Peroxidase (EC 1.11.1.7).	HORVU.MOREX.r3.2HG0215250
										Os07t0638600-00		Similar to Class III peroxidase 44.	HORVU.MOREX.r3.2HG0120420
										Os04t0498700-01		Haem peroxidase family protein.	HORVU.MOREX.r3.2HG0178700
dosa00480	Metabolism	Metabolism of other amino acids	dosa00480	Glutathione metabolism - Oryza sativa japonica (Japanese rice) (RAPDB)	1952-08-01	113/4692	2.74692e-05	0.000563119	0.000534927	Os10t0530900-01	8	Similar to Glutathione S-transferase GST 30 (EC 2.5.1.18).	HORVU.MOREX.r3.1HG0051910
										Os10t0531400-01		Glutathione S-transferase GST 30 (EC 2.5.1.18).	HORVU.MOREX.r3.1HG0051910
										Os01t0372400-01		Glutathione S-transferase, C-terminal-like domain containing protein.	HORVU.MOREX.r3.5HG0518000
										Os05t0148900-01		Similar to Glutathione-S-transferase 19E50.	HORVU.MOREX.r3.1HG0021360
										Os10t0527800-01		Glutathione S-transferase, Regulation of leaf senescence	HORVU.MOREX.r3.1HG0051750
										Os10t0528100-01		Similar to Glutathione S-transferase GST 42 (EC 2.5.1.18) (Fragment).	HORVU.MOREX.r3.1HG0051750
										Os10t0530400-01		Similar to Glutathione-S-transferase Cla47.	HORVU.MOREX.r3.2HG0119510
										Os10t0530500-01		Similar to Glutathione-S-transferase Cla47.	HORVU.MOREX.r3.2HG0119510
dosa00944	Metabolism	Biosynthesis of other secondary metabolites	dosa00944	Flavone and flavonol biosynthesis - Oryza sativa japonica (Japanese rice) (RAPDB)	1952-03-01	4692-09-01	0.00010293	0.00140671	0.00133628	Os01t0176000-01	3	UDP-glucuronosyl/UDP-glucosyltransferase family protein.	HORVU.MOREX.r3.3HG0240580
										Os01t0176100-00		UDP-glucuronosyl/UDP-glucosyltransferase family protein.	HORVU.MOREX.r3.3HG0240580
										Os01t0176200-01		UDP-glucuronosyl/UDP-glucosyltransferase family protein.	HORVU.MOREX.r3.3HG0240580
Table S5P Down regulated DEGs KEGG Pathways Irina 24h ArSa_BsSa (BsSa vs.Control)
	category	subcategory	ID	Description	GeneRatio	BgRatio	pvalue	p.adjust	qvalue	geneID	Count
dosa01040	Metabolism	Lipid metabolism	dosa01040	Biosynthesis of unsaturated fatty acids - Oryza sativa japonica (Japanese rice) (RAPDB)	2024-02-21	36/4692	0.0109687	0.110315	0.0829434	Os06t0298700-00/Os06t0299100-01	2
dosa00062	Metabolism	Lipid metabolism	dosa00062	Fatty acid elongation - Oryza sativa japonica (Japanese rice) (RAPDB)	2024-02-21	37/4692	0.0115643	0.110315	0.0829434	Os06t0298700-00/Os06t0299100-01	2
dosa04016	Environmental Information Processing	Signal transduction	dosa04016	MAPK signaling pathway - plant - Oryza sativa japonica (Japanese rice) (RAPDB)	2024-03-21	142/4692	0.0242122	0.110315	0.0829434	Os05t0433100-00/Os11t0134400-00/Os12t0132300-02	3
dosa00500	Metabolism	Carbohydrate metabolism	dosa00500	Starch and sucrose metabolism - Oryza sativa japonica (Japanese rice) (RAPDB)	2024-03-21	144/4692	0.0251128	0.110315	0.0829434	Os07t0627000-01/Os02t0765600-01/Os03t0749300-01	3
dosa04070	Environmental Information Processing	Signal transduction	dosa04070	Phosphatidylinositol signaling system - Oryza sativa japonica (Japanese rice) (RAPDB)	2024-02-21	57/4692	0.0262654	0.110315	0.0829434	Os11t0134400-00/Os12t0132300-02	2
dosa01212	Metabolism	Global and overview maps	dosa01212	Fatty acid metabolism - Oryza sativa japonica (Japanese rice) (RAPDB)	2024-02-21	79/4692	0.0478111	0.167339	0.125819	Os06t0298700-00/Os06t0299100-01	2
dosa04626	Organismal Systems	Environmental adaptation	dosa04626	Plant-pathogen interaction - Oryza sativa japonica (Japanese rice) (RAPDB)	2024-03-21	204/4692	0.0605069	0.181521	0.136482	Os11t0134400-00/Os12t0132300-02/Os03t0789000-00	3

## Sheet: BsSa.Bs-UP_DOWN
Table S5Q UP regulated DEGs KEGG Pathways Irina 24h ArSa_BsSa (BsSa vs.Bs)
	category	subcategory	ID	Description	GeneRatio	BgRatio	pvalue	p.adjust	qvalue	geneID	Count	Gene description	Barley gene ID
dosa00940	Metabolism	Biosynthesis of other secondary metabolites	dosa00940	Phenylpropanoid biosynthesis - Oryza sativa japonica (Japanese rice) (RAPDB)	14/66	176/4692	9.16537e-08	3.29953e-06	2.79785e-06	Os07t0677200-01	14	Peroxidase, Negative regulation of rice resistance to blast disease	HORVU.MOREX.r3.2HG0112560
										Os07t0677300-01		Peroxidase.	HORVU.MOREX.r3.2HG0112560
										Os07t0677400-00		Peroxidase.	HORVU.MOREX.r3.2HG0112560
										Os07t0677500-00		Similar to Peroxidase precursor (EC 1.11.1.7).	HORVU.MOREX.r3.2HG0112560
										Os04t0229100-01		Similar to Sinapyl alcohol dehydrogenase.	HORVU.MOREX.r3.2HG0104040
										Os04t0518400-01		Phenylalanine ammonia-lyase, Resistance to brown planthopper (BPH)	HORVU.MOREX.r3.1HG0023150
										Os01t0327400-01		Similar to Peroxidase (Fragment).	HORVU.MOREX.r3.7HG0713340
										Os02t0808800-01		Cinnamoyl-CoA reductase 1, Lignin biosynthesis, Defense response, Effector of small GTPase Rac	HORVU.MOREX.r3.6HG0628090
										Os02t0811400-00		Similar to Cinnamoyl CoA reductase.	HORVU.MOREX.r3.6HG0628090
										Os10t0109600-01		Peroxidase (EC 1.11.1.7).	HORVU.MOREX.r3.1HG0021640
										Os03t0762300-01		Similar to Peroxidase 51 precursor (EC 1.11.1.7) (Atperox P51) (ATP37).	HORVU.MOREX.r3.5HG0512600
										Os06t0306300-01		Haem peroxidase domain containing protein.	HORVU.MOREX.r3.1HG0081950
										Os06t0490400-00		Similar to Class III peroxidase 80.	HORVU.MOREX.r3.1HG0081950
										Os03t0368900-01		Haem peroxidase family protein.	HORVU.MOREX.r3.1HG0076690
dosa04626	Organismal Systems	Environmental adaptation	dosa04626	Plant-pathogen interaction - Oryza sativa japonica (Japanese rice) (RAPDB)	1966-11-01	204/4692	0.00010483	0.00188694	0.00160003	Os06t0262800-01	11	Beta-ketoacyl-CoA Synthase	HORVU.MOREX.r3.4HG0332260
										Os01t0382400-01		Similar to Pathogenesis-related protein PRB1-2 precursor.	HORVU.MOREX.r3.5HG0473560
										Os03t0162800-01		Beta-ketoacyl-CoA Synthase	HORVU.MOREX.r3.1HG0085470
										Os08t0540400-01		Calcium-dependent protein kinase, Positive regulation in the ABA and salt stress signaling pathways, Salt tolerance	HORVU.MOREX.r3.7HG0686030
										Os11t0105000-00		EF-HAND 2 domain containing protein.	HORVU.MOREX.r3.5HG0465810
										Os12t0104900-00		EF-HAND 2 domain containing protein.	HORVU.MOREX.r3.7HG0744950
										Os12t0603800-00		Similar to Calmodulin NtCaM13.	HORVU.MOREX.r3.5HG0433130
										Os05t0312600-01		EF-Hand type domain containing protein.	HORVU.MOREX.r3.5HG0502280
										Os05t0474800-01		WRKY transcription factor, Herbivore resistance, Defense regulation by the volatile indole	HORVU.MOREX.r3.1HG0071500
										Os05t0574600-01		Similar to 3-ketoacyl-CoA synthase.	HORVU.MOREX.r3.1HG0090950
										Os03t0331700-02		Similar to cDNA clone:002-120-A09, full insert sequence.	HORVU.MOREX.r3.4HG0379260
dosa00062	Metabolism	Lipid metabolism	dosa00062	Fatty acid elongation - Oryza sativa japonica (Japanese rice) (RAPDB)	1966-04-01	37/4692	0.00166415	0.0199699	0.0169335	Os06t0262800-01	4	Beta-ketoacyl-CoA Synthase	HORVU.MOREX.r3.4HG0332260
										Os03t0162800-01		Beta-ketoacyl-CoA Synthase	HORVU.MOREX.r3.1HG0085470
										Os05t0574600-01		Similar to 3-ketoacyl-CoA synthase.	HORVU.MOREX.r3.1HG0090950
										Os03t0101100-01		Similar to Palmitoyl-protein thioesterase-like.	HORVU.MOREX.r3.4HG0413970
dosa00480	Metabolism	Metabolism of other amino acids	dosa00480	Glutathione metabolism - Oryza sativa japonica (Japanese rice) (RAPDB)	1966-06-01	113/4692	0.00479218	0.0431296	0.0365719	Os10t0530900-01	6	Similar to Glutathione S-transferase GST 30 (EC 2.5.1.18).	HORVU.MOREX.r3.1HG0051910
										Os10t0531400-01		Glutathione S-transferase GST 30 (EC 2.5.1.18).	HORVU.MOREX.r3.1HG0051910
										Os02t0465900-01		Vacuolar antiporter-regulating protein, Compartmentation of Na<sup>+</sup> into vacuole, Salt tolerance	HORVU.MOREX.r3.7HG0686880
										Os10t0527800-01		Glutathione S-transferase, Regulation of leaf senescence	HORVU.MOREX.r3.1HG0051750
										Os10t0528100-01		Similar to Glutathione S-transferase GST 42 (EC 2.5.1.18) (Fragment).	HORVU.MOREX.r3.1HG0051750
										Os01t0372400-01		Glutathione S-transferase, C-terminal-like domain containing protein.	HORVU.MOREX.r3.5HG0518000
dosa00564	Metabolism	Lipid metabolism	dosa00564	Glycerophospholipid metabolism - Oryza sativa japonica (Japanese rice) (RAPDB)	1966-05-01	102/4692	0.013782	0.0980988	0.0831832	Os05t0457800-01/Os01t0666000-01/Os01t0139600-01/Os04t0394100-00/Os05t0280500-01	5
dosa00561	Metabolism	Lipid metabolism	dosa00561	Glycerolipid metabolism - Oryza sativa japonica (Japanese rice) (RAPDB)	1966-04-01	70/4692	0.0163498	0.0980988	0.0831832	Os05t0457800-01/Os01t0666000-01/Os01t0139600-01/Os05t0280500-01	4
Table S5R DOWN regulated DEGs KEGG Pathways Irina 24h ArSa_BsSa (BsSa vs.Bs)
	category	subcategory	ID	Description	GeneRatio	BgRatio	pvalue	p.adjust	qvalue	geneID	Count
dosa00062	Metabolism	Lipid metabolism	dosa00062	Fatty acid elongation - Oryza sativa japonica (Japanese rice) (RAPDB)	2024-03-14	37/4692	0.000154829	0.00247726	0.00195573	Os06t0262800-01	3	Beta-ketoacyl-CoA Synthase	HORVU.MOREX.r3.4HG0332260
										Os06t0298700-00		Short-chain dehydrogenase/reductase SDR domain containing protein.	HORVU.MOREX.r3.4HG0389590
										Os06t0299100-01		Glucose/ribitol dehydrogenase family protein.	HORVU.MOREX.r3.7HG0746580
dosa01040	Metabolism	Lipid metabolism	dosa01040	Biosynthesis of unsaturated fatty acids - Oryza sativa japonica (Japanese rice) (RAPDB)	2024-02-14	36/4692	0.0049159	0.0393272	0.0310478	Os06t0298700-00	2	Short-chain dehydrogenase/reductase SDR domain containing protein.	HORVU.MOREX.r3.4HG0389590
										Os06t0299100-01		Glucose/ribitol dehydrogenase family protein.	HORVU.MOREX.r3.7HG0746580
dosa01212	Metabolism	Global and overview maps	dosa01212	Fatty acid metabolism - Oryza sativa japonica (Japanese rice) (RAPDB)	2024-02-14	79/4692	0.0223448	0.119172	0.0940833	Os06t0298700-00/Os06t0299100-01	2
dosa00480	Metabolism	Metabolism of other amino acids	dosa00480	Glutathione metabolism - Oryza sativa japonica (Japanese rice) (RAPDB)	2024-02-14	113/4692	0.0433201	0.17328	0.1368	Os07t0152700-00/Os03t0785900-01	2
