# Supplementary material for: Rhizobacteria prime the activation of plant defense and nutritional responses to suppress aphid populations on barley over time
Source: New Phytol. 2025 Jun 26;247(5):2390–405. doi: 10.1111/nph.70319 (PMC12329176; doi:10.1111/nph.70319)
Supplement: Supplementary file 6 — Table S6 Enriched KEGG pathways for each treatment group after 21 d of aphid feeding. Table S7 Modules of co‐expressed genes and number of genes per module in barley leaves upon rhizobacteria root colonization and shoot herbivory. [file NPH-247-2390-s005.xlsx]

## Sheet: Ar.Control-UP_DOWN KEGG
Table S6A UP regulated DEGs KEGG Pathways Irina 21d ArSa_BsSa (Ar vs. Control)
	category	subcategory	ID	Description	GeneRatio	BgRatio	pvalue	p.adjust	qvalue	geneID	Count
dosa00500	Metabolism	Carbohydrate metabolism	dosa00500	Starch and sucrose metabolism - Oryza sativa japonica (Japanese rice) (RAPDB)	9/91	144/4692	0.00172981	0.126276	0.121997	Os01t0851700-01/Os06t0726400-01/Os02t0117700-01/Os07t0627000-01/Os03t0221500-01/Os04t0413200-01/Os06t0320200-01/Os09t0369400-01/Os03t0374600-01	9
Table S6B DOWN regulated DEGs KEGG Pathways Irina 21d ArSa_BsSa (Ar vs. Control)

## Sheet: Bs.Control-UP_DOWN KEGG
Table S6C UP regulated DEGs KEGG Pathways Irina 21d ArSa_BsSa (Bs vs. Control)
	category	subcategory	ID	Description	GeneRatio	BgRatio	pvalue	p.adjust	qvalue	geneID	Count	Gene description	Barley gene ID
dosa00592	Metabolism	Lipid metabolism	dosa00592	alpha-Linolenic acid metabolism - Oryza sativa japonica (Japanese rice) (RAPDB)	5/93	49/4692	0.00263031	0.097924	0.0901932	Os06t0215500-01/Os06t0215600-02/Os06t0215900-01/Os12t0559200-01/Os11t0210300-01	5
dosa00564	Metabolism	Lipid metabolism	dosa00564	Glycerophospholipid metabolism - Oryza sativa japonica (Japanese rice) (RAPDB)	7/93	102/4692	0.00382753	0.097924	0.0901932	Os02t0120200-01/Os01t0102000-01/Os03t0391400-01/Os10t0105700-01/Os11t0473832-00/Os05t0280500-01/Os03t0603600-01	7
dosa03083	Genetic Information Processing	Chromosome	dosa03083	Polycomb repressive complex - Oryza sativa japonica (Japanese rice) (RAPDB)	5/93	60/4692	0.006351	0.097924	0.0901932	Os01t0678700-01/Os08t0527400-01/Os08t0527600-01/Os08t0527900-00/Os08t0528100-00	5
dosa00940	Metabolism	Biosynthesis of other secondary metabolites	dosa00940	Phenylpropanoid biosynthesis - Oryza sativa japonica (Japanese rice) (RAPDB)	9/93	176/4692	0.00764937	0.097924	0.0901932	Os01t0294700-01/Os04t0688100-01/Os04t0518400-01/Os04t0498700-01/Os07t0104100-01/Os12t0191500-01/Os03t0368900-01/Os07t0677400-00/Os07t0677500-00	9
dosa00902	Metabolism	Metabolism of terpenoids and polyketides	dosa00902	Monoterpenoid biosynthesis - Oryza sativa japonica (Japanese rice) (RAPDB)	2/93	7/4692	0.00765031	0.097924	0.0901932	Os04t0531900-01/Os04t0532400-01	2
dosa00040	Metabolism	Carbohydrate metabolism	dosa00040	Pentose and glucuronate interconversions - Oryza sativa japonica (Japanese rice) (RAPDB)	5/93	71/4692	0.0127732	0.128845	0.118673	Os05t0361500-01/Os05t0456200-00/Os11t0683700-01/Os11t0683800-01/Os07t0675100-01	5
dosa00565	Metabolism	Lipid metabolism	dosa00565	Ether lipid metabolism - Oryza sativa japonica (Japanese rice) (RAPDB)	3/93	26/4692	0.0140924	0.128845	0.118673	Os02t0120200-01/Os01t0102000-01/Os03t0391400-01	3
Table S6D DOWN regulated DEGs KEGG Pathways Irina 21d ArSa_BsSa (Bs vs. Control)
	category	subcategory	ID	Description	GeneRatio	BgRatio	pvalue	p.adjust	qvalue	geneID	Count
dosa00940	Metabolism	Biosynthesis of other secondary metabolites	dosa00940	Phenylpropanoid biosynthesis - Oryza sativa japonica (Japanese rice) (RAPDB)	12/60	176/4692	1.54948e-06	7.59248e-05	6.36104e-05	Os01t0263300-01	12	Similar to Peroxidase 72 precursor (EC 1.11.1.7) (Atperox P72) (PRXR8) (ATP6a).	HORVU.MOREX.r3.3HG0254940
										Os03t0339400-01		Haem peroxidase, plant/fungal/bacterial family protein.	HORVU.MOREX.r3.7HG0746290
										Os06t0681600-01		Haem peroxidase family protein.	HORVU.MOREX.r3.7HG0732650
										Os03t0762400-01		Similar to Peroxidase2 precursor (EC 1.11.1.7).	HORVU.MOREX.r3.5HG0512620
										Os11t0210100-01		Similar to Class III peroxidase 133.	HORVU.MOREX.r3.4HG0345880
										Os03t0762300-01		Similar to Peroxidase 51 precursor (EC 1.11.1.7) (Atperox P51) (ATP37).	HORVU.MOREX.r3.5HG0512600
										Os04t0518400-01		Phenylalanine ammonia-lyase, Resistance to brown planthopper (BPH)	HORVU.MOREX.r3.1HG0023150
										Os01t0962700-01		Similar to Peroxidase 12 precursor (EC 1.11.1.7) (Atperox P12) (PRXR6) (ATP4a).	HORVU.MOREX.r3.3HG0325250
										Os03t0234900-01		Similar to Peroxidase (EC 1.11.1.7).	HORVU.MOREX.r3.4HG0393870
										Os01t0712800-00		Hypothetical conserved gene.	HORVU.MOREX.r3.3HG0284720
										Os03t0368900-01		Haem peroxidase family protein.	HORVU.MOREX.r3.1HG0076690
										Os08t0448000-01		4-coumarate:coenzyme A ligase, Lignin biosynthesis, Defense against wounding	HORVU.MOREX.r3.2HG0119830
dosa00402	Metabolism	Biosynthesis of other secondary metabolites	dosa00402	Benzoxazinoid biosynthesis - Oryza sativa japonica (Japanese rice) (RAPDB)	2/60	4/4692	0.000949169	0.0232546	0.0194829	Os03t0797400-01	2	Similar to Indole-3-glycerol phosphate lyase.	HORVU.MOREX.r3.3HG0221800
										Os03t0797500-01		Similar to Indole-3-glycerol phosphate lyase (Fragment).	HORVU.MOREX.r3.3HG0221800
dosa00061	Metabolism	Lipid metabolism	dosa00061	Fatty acid biosynthesis - Oryza sativa japonica (Japanese rice) (RAPDB)	4/60	44/4692	0.00223948	0.0365781	0.0306455	Os03t0741000-00	4	Similar to Acyl-[acyl-carrier protein] desaturase.	HORVU.MOREX.r3.7HG0668240
										Os06t0503800-00		Hypothetical conserved gene.	HORVU.MOREX.r3.7HG0668240
										Os08t0200100-01		Ribonucleotide reductase-related domain containing protein.	HORVU.MOREX.r3.7HG0668240
										Os03t0748100-01		Similar to Short-chain type dehydrogenase/reductase (EC 1.-.-.-).	HORVU.MOREX.r3.5HG0510360
dosa01040	Metabolism	Lipid metabolism	dosa01040	Biosynthesis of unsaturated fatty acids - Oryza sativa japonica (Japanese rice) (RAPDB)	3/60	36/4692	0.0105207	0.115397	0.0966804	Os03t0741000-00/Os06t0503800-00/Os08t0200100-01	3
dosa02010	Environmental Information Processing	Membrane transport	dosa02010	ABC transporters - Oryza sativa japonica (Japanese rice) (RAPDB)	3/60	39/4692	0.013107	0.115397	0.0966804	Os05t0384600-01/Os01t0121700-01/Os05t0196100-01	3
dosa00480	Metabolism	Metabolism of other amino acids	dosa00480	Glutathione metabolism - Oryza sativa japonica (Japanese rice) (RAPDB)	5/60	113/4692	0.0141302	0.115397	0.0966804	Os10t0528200-01/Os10t0528400-01/Os10t0528900-01/Os10t0529300-01/Os02t0465900-01	5
dosa01212	Metabolism	Global and overview maps	dosa01212	Fatty acid metabolism - Oryza sativa japonica (Japanese rice) (RAPDB)	4/60	79/4692	0.0178002	0.124601	0.104392	Os03t0741000-00/Os06t0503800-00/Os08t0200100-01/Os03t0748100-01	4
dosa00511	Metabolism	Glycan biosynthesis and metabolism	dosa00511	Other glycan degradation - Oryza sativa japonica (Japanese rice) (RAPDB)	2/60	18/4692	0.021574	0.132141	0.110709	Os05t0346500-01/Os07t0575500-00	2
dosa00942	Metabolism	Biosynthesis of other secondary metabolites	dosa00942	Anthocyanin biosynthesis - Oryza sativa japonica (Japanese rice) (RAPDB)	1/60	2/4692	0.0254146	0.138368	0.115926	Os06t0192100-00	1
dosa04016	Environmental Information Processing	Signal transduction	dosa04016	MAPK signaling pathway - plant - Oryza sativa japonica (Japanese rice) (RAPDB)	5/60	142/4692	0.0341009	0.167094	0.139993	Os03t0860100-01/Os03t0610900-01/Os04t0457700-01/Os04t0578000-01/Os05t0572700-01	5

## Sheet: Sa.Control-UP_DOWN KEGG
Table S6E UP regulated DEGs KEGG Pathways Irina 21d ArSa_BsSa (Sa vs. Control)																						Transcript_ID	Locus_ID	Description	initial_ensg	ortholog_ensg
	category	subcategory	ID	Description	GeneRatio	BgRatio	pvalue	p.adjust	qvalue	geneID	Count	Gene description	Barley gene ID
dosa03030	Genetic Information Processing	Replication and repair	dosa03030	DNA replication - Oryza sativa japonica (Japanese rice) (RAPDB)	9/134	37/4692	6.09865e-07	5.00089e-05	4.81472e-05	Os07t0406800-01	9	DNA primase, large subunit, eukaryotic domain containing protein.	HORVU.MOREX.r3.2HG0162680
										Os11t0484300-01		Similar to Mcm2-prov protein.	HORVU.MOREX.r3.1HG0065100
										Os03t0214100-01		Replication protein A 70kDa subunit b	HORVU.MOREX.r3.4HG0396660
										Os02t0805200-01		Proliferating cell nuclear antigen (PCNA)	HORVU.MOREX.r3.6HG0627010
										Os05t0160800-01		Similar to DNA polymerase epsilon subunit 2.	HORVU.MOREX.r3.3HG0239160
										Os05t0235800-01		DNA-dependent ATPase MCM domain containing protein.	HORVU.MOREX.r3.1HG0031730
										Os05t0111000-01		Similar to Gag polyprotein [Contains: Core protein p15 (Matrix protein); Core protein p24; Core protein p12].	HORVU.MOREX.r3.1HG0019170
										Os01t0544450-01		Similar to DNA replication licensing factor mcm4.	HORVU.MOREX.r3.3HG0264800
										Os05t0476200-01		Similar to DNA replication licensing factor MCM3 homolog (Replication origin activator) (ROA protein) (Fragment).	HORVU.MOREX.r3.1HG0071300
dosa03440	Genetic Information Processing	Replication and repair	dosa03440	Homologous recombination - Oryza sativa japonica (Japanese rice) (RAPDB)	7/134	44/4692	0.000210003	0.00861012	0.00828959	Os05t0486600-01	7	Hypothetical conserved gene.	HORVU.MOREX.r3.2HG0118690
										Os07t0689950-00		BRCT domain containing protein.	HORVU.MOREX.r3.2HG0109720
										Os03t0214100-01		Replication protein A 70kDa subunit b	HORVU.MOREX.r3.4HG0396660
										Os08t0177600-00		Similar to double-strand break repair protein MRE11.	HORVU.MOREX.r3.7HG0715110
										Os05t0111000-01		Similar to Gag polyprotein [Contains: Core protein p15 (Matrix protein); Core protein p24; Core protein p12].	HORVU.MOREX.r3.1HG0019170
										Os07t0692600-01		Orthologue of the CLASSY1 gene in Arabidopsis, Anaerobic germination, RNA directed DNA methylation (RdDm) pathway, Control for germination and seedling establishment under flooding	HORVU.MOREX.r3.2HG0108640
										Os01t0948100-01		Rice homolog of the yeast MUS81 endonuclease gene, Recombinational repair protein, DNA damage response, Maintenance of genome integrity through homologous recombination	HORVU.MOREX.r3.3HG0257160
dosa03430	Genetic Information Processing	Replication and repair	dosa03430	Mismatch repair - Oryza sativa japonica (Japanese rice) (RAPDB)	4/134	26/4692	0.00583515	0.125418	0.120749	Os03t0214100-01/Os02t0805200-01/Os01t0180600-01/Os05t0111000-01	4
dosa03083	Genetic Information Processing	Chromosome	dosa03083	Polycomb repressive complex - Oryza sativa japonica (Japanese rice) (RAPDB)	6/134	60/4692	0.00685304	0.125418	0.120749	Os01t0678700-01/Os08t0527400-01/Os08t0527600-01/Os08t0527900-00/Os08t0528100-00/Os06t0275500-01	6
dosa00941	Metabolism	Biosynthesis of other secondary metabolites	dosa00941	Flavonoid biosynthesis - Oryza sativa japonica (Japanese rice) (RAPDB)	4/134	28/4692	0.00764744	0.125418	0.120749	Os04t0630600-00/Os04t0630800-01/Os04t0630900-01/Os04t0631000-00	4
Table S6F DOWN regulated DEGs KEGG Pathways Irina 21d ArSa_BsSa (Sa vs. Control)
	category	subcategory	ID	Description	GeneRatio	BgRatio	pvalue	p.adjust	qvalue	geneID	Count
dosa00910	Metabolism	Energy metabolism	dosa00910	Nitrogen metabolism - Oryza sativa japonica (Japanese rice) (RAPDB)	4/51	30/4692	0.000275544	0.0101951	0.00870139	Os01t0704100-01	4	Nitrate transporter, Nitrate transport	HORVU.MOREX.r3.3HG0283350
										Os08t0470200-01		Similar to Nectarin III.	HORVU.MOREX.r3.7HG0649020
										Os08t0470700-00		Similar to carbonic anhydrase.	N/A
										Os11t0153200-01		Carbonic anhydrase, CAH1-like domain containing protein.	HORVU.MOREX.r3.4HG0351780
dosa00040	Metabolism	Carbohydrate metabolism	dosa00040	Pentose and glucuronate interconversions - Oryza sativa japonica (Japanese rice) (RAPDB)	5/51	71/4692	0.000941732	0.0118658	0.0101273	Os01t0788400-01	5	Pectin methylesterase, Leaf senescence regulation	HORVU.MOREX.r3.3HG0294390
										Os08t0286100-00		Similar to predicted protein.	HORVU.MOREX.r3.3HG0292910
										Os08t0450100-01		Similar to Pectinesterase (EC 3.1.1.11) (Fragment).	HORVU.MOREX.r3.6HG0622780
										Os11t0683700-01		Pectin lyase fold domain containing protein.	HORVU.MOREX.r3.4HG0359070
										Os11t0683800-01		Pectin lyase fold/virulence factor domain containing protein.	HORVU.MOREX.r3.4HG0359070
dosa00630	Metabolism	Carbohydrate metabolism	dosa00630	Glyoxylate and dicarboxylate metabolism - Oryza sativa japonica (Japanese rice) (RAPDB)	5/51	72/4692	0.00100377	0.0118658	0.0101273	Os10t0356000-00	5	Similar to ribulose-1, 5-bisphosphate carboxylase/oxygenase large subunit.	HORVU.MOREX.r3.5HG0423750
										Os12t0274700-01		Similar to Petunia ribulose 1, 5-bisphosphate carboxylase small subunit mRNA (clone pSSU 51), partial cds. (Fragment).	N/A
										Os12t0291100-01		Similar to Petunia ribulose 1, 5-bisphosphate carboxylase small subunit mRNA (clone pSSU 51), partial cds. (Fragment).	N/A
										Os12t0291400-01		Similar to Petunia ribulose 1, 5-bisphosphate carboxylase small subunit mRNA (clone pSSU 51), partial cds. (Fragment).	HORVU.MOREX.r3.5HG0469020
										Os12t0292400-01		Similar to Petunia ribulose 1, 5-bisphosphate carboxylase small subunit mRNA (clone pSSU 51), partial cds. (Fragment).	N/A
dosa00710	Metabolism	Energy metabolism	dosa00710	Carbon fixation in photosynthetic organisms - Oryza sativa japonica (Japanese rice) (RAPDB)	5/51	76/4692	0.00128279	0.0118658	0.0101273	Os10t0356000-00	5	Similar to ribulose-1, 5-bisphosphate carboxylase/oxygenase large subunit.	HORVU.MOREX.r3.5HG0423750
										Os12t0274700-01		Similar to Petunia ribulose 1, 5-bisphosphate carboxylase small subunit mRNA (clone pSSU 51), partial cds. (Fragment).	N/A
										Os12t0291100-01		Similar to Petunia ribulose 1, 5-bisphosphate carboxylase small subunit mRNA (clone pSSU 51), partial cds. (Fragment).	N/A
										Os12t0291400-01		Similar to Petunia ribulose 1, 5-bisphosphate carboxylase small subunit mRNA (clone pSSU 51), partial cds. (Fragment).	HORVU.MOREX.r3.5HG0469020
										Os12t0292400-01		Similar to Petunia ribulose 1, 5-bisphosphate carboxylase small subunit mRNA (clone pSSU 51), partial cds. (Fragment).	N/A
dosa00511	Metabolism	Glycan biosynthesis and metabolism	dosa00511	Other glycan degradation - Oryza sativa japonica (Japanese rice) (RAPDB)	2/51	18/4692	0.0158601	0.112112	0.095686	Os05t0346500-01/Os09t0520800-01	2
dosa04016	Environmental Information Processing	Signal transduction	dosa04016	MAPK signaling pathway - plant - Oryza sativa japonica (Japanese rice) (RAPDB)	5/51	142/4692	0.0181803	0.112112	0.095686	Os06t0473200-01/Os06t0605900-01/Os11t0134400-00/Os12t0132300-02/Os03t0610900-01	5
dosa00053	Metabolism	Carbohydrate metabolism	dosa00053	Ascorbate and aldarate metabolism - Oryza sativa japonica (Japanese rice) (RAPDB)	3/51	63/4692	0.0304245	0.160815	0.137253	Os08t0114300-01/Os04t0361500-00/Os09t0504000-01	3

## Sheet: ArSa.Sa-UP_DOWN KEGG
Table S6G UP regulated DEGs KEGG Pathways Irina 21d ArSa_BsSa (ArSa vs. Sa)
	category	subcategory	ID	Description	GeneRatio	BgRatio	pvalue	p.adjust	qvalue	geneID	Count	Gene description	Barley gene ID
dosa00480	Metabolism	Metabolism of other amino acids	dosa00480	Glutathione metabolism - Oryza sativa japonica (Japanese rice) (RAPDB)	6/53	113/4692	0.00155954	0.0490098	0.0406461	Os01t0371500-01	6	Similar to Glutathione-S-transferase 19E50.	HORVU.MOREX.r3.1HG0002520
										Os07t0152700-00		Similar to Glutathione transferase.	HORVU.MOREX.r3.2HG0214680
										Os10t0530400-01		Similar to Glutathione-S-transferase Cla47.	HORVU.MOREX.r3.2HG0119510
										Os10t0530500-01		Similar to Glutathione-S-transferase Cla47.	HORVU.MOREX.r3.2HG0119510
										Os03t0135100-01		Glutathione S-transferase GSTF15.	HORVU.MOREX.r3.4HG0409200
										Os03t0283200-00		Similar to IN2-1 protein.	HORVU.MOREX.r3.4HG0386090
dosa00940	Metabolism	Biosynthesis of other secondary metabolites	dosa00940	Phenylpropanoid biosynthesis - Oryza sativa japonica (Japanese rice) (RAPDB)	7/53	176/4692	0.00332153	0.0490098	0.0406461	Os12t0191500-01	7	Similar to Peroxidase 43 precursor (EC 1.11.1.7) (Atperox P43).	HORVU.MOREX.r3.2HG0178640
										Os05t0499300-01		Similar to Peroxidase (EC 1.11.1.7).	HORVU.MOREX.r3.1HG0067960
										Os02t0808800-01		Cinnamoyl-CoA reductase 1, Lignin biosynthesis, Defense response, Effector of small GTPase Rac	HORVU.MOREX.r3.6HG0628090
										Os02t0811400-00		Similar to Cinnamoyl CoA reductase.	HORVU.MOREX.r3.6HG0628090
										Os02t0811600-00		Similar to Cinnamoyl CoA reductase.	N/A
										Os02t0811800-01		Cinnamoyl-CoA reductase, Drought tolerance, Lignin biosynthesis, Modulation of lignin accumulation	N/A
										Os02t0812000-01		NAD(P)-binding domain containing protein.	N/A
dosa00910	Metabolism	Energy metabolism	dosa00910	Nitrogen metabolism - Oryza sativa japonica (Japanese rice) (RAPDB)	3/53	30/4692	0.00445543	0.0490098	0.0406461	Os02t0112600-01	3	High-affinity nitrate transporter, Nitrate uptake, Nitrate transport	HORVU.MOREX.r3.6HG0543380
										Os08t0470200-01		Similar to Nectarin III.	HORVU.MOREX.r3.7HG0649020
										Os08t0470700-00		Similar to carbonic anhydrase.	N/A
dosa00040	Metabolism	Carbohydrate metabolism	dosa00040	Pentose and glucuronate interconversions - Oryza sativa japonica (Japanese rice) (RAPDB)	4/53	71/4692	0.00806648	0.0665485	0.0551917	Os01t0788400-01/Os11t0683700-01/Os11t0683800-01/Os08t0286100-00	4
dosa00592	Metabolism	Lipid metabolism	dosa00592	alpha-Linolenic acid metabolism - Oryza sativa japonica (Japanese rice) (RAPDB)	3/53	49/4692	0.0173952	0.114808	0.0952159	Os06t0215500-01/Os06t0215600-02/Os06t0215900-01	3
dosa00908	Metabolism	Metabolism of terpenoids and polyketides	dosa00908	Zeatin biosynthesis - Oryza sativa japonica (Japanese rice) (RAPDB)	2/53	22/4692	0.0250341	0.137687	0.11419	Os03t0810100-01/Os07t0211700-00	2
dosa00053	Metabolism	Carbohydrate metabolism	dosa00053	Ascorbate and aldarate metabolism - Oryza sativa japonica (Japanese rice) (RAPDB)	3/53	63/4692	0.0335871	0.158339	0.131318	Os06t0567900-01/Os08t0114300-01/Os09t0504000-01	3
Table S6H DOWN regulated DEGs KEGG Pathways Irina 21d ArSa_BsSa (ArSa vs. Sa)
	category	subcategory	ID	Description	GeneRatio	BgRatio	pvalue	p.adjust	qvalue	geneID	Count
dosa00940	Metabolism	Biosynthesis of other secondary metabolites	dosa00940	Phenylpropanoid biosynthesis - Oryza sativa japonica (Japanese rice) (RAPDB)	5/10	176/4692	1.51798e-05	0.000166977	0.000159787	Os11t0112400-01	5	Peroxidase (EC 1.11.1.7).	HORVU.MOREX.r3.4HG0351880
										Os12t0112000-01		Similar to Peroxidase precursor (EC 1.11.1.7) (Fragment).	HORVU.MOREX.r3.4HG0351880
										Os04t0518400-01		Phenylalanine ammonia-lyase, Resistance to brown planthopper (BPH)	HORVU.MOREX.r3.1HG0023150
										Os07t0677400-00		Peroxidase.	HORVU.MOREX.r3.2HG0112560
										Os07t0677500-00		Similar to Peroxidase precursor (EC 1.11.1.7).	HORVU.MOREX.r3.2HG0112560

## Sheet: BsSa.Sa-UP_DOWN KEGG
Table S6I UP regulated DEGs KEGG Pathways Irina 21d ArSa_BsSa (BsSa vs. Sa)
	category	subcategory	ID	Description	GeneRatio	BgRatio	pvalue	p.adjust	qvalue	geneID	Count	Gene description	Barley gene ID
dosa00910	Metabolism	Energy metabolism	dosa00910	Nitrogen metabolism - Oryza sativa japonica (Japanese rice) (RAPDB)	4/37	30/4692	7.74973e-05	0.00216992	0.00187625	Os11t0153200-01	4	Carbonic anhydrase, CAH1-like domain containing protein.	HORVU.MOREX.r3.4HG0351780
										Os02t0112600-01		High-affinity nitrate transporter, Nitrate uptake, Nitrate transport	HORVU.MOREX.r3.6HG0543380
										Os08t0470200-01		Similar to Nectarin III.	HORVU.MOREX.r3.7HG0649020
										Os08t0470700-00		Similar to carbonic anhydrase.	N/A
dosa00941	Metabolism	Biosynthesis of other secondary metabolites	dosa00941	Flavonoid biosynthesis - Oryza sativa japonica (Japanese rice) (RAPDB)	3/37	28/4692	0.00129139	0.0180794	0.0156326	Os04t0630100-01	3	NAD(P)-binding domain containing protein.	N/A
										Os04t0630300-01		NAD(P)-binding domain containing protein.	N/A
										Os04t0630400-01		NAD(P)-binding domain containing protein.	N/A
dosa00480	Metabolism	Metabolism of other amino acids	dosa00480	Glutathione metabolism - Oryza sativa japonica (Japanese rice) (RAPDB)	4/37	113/4692	0.0114216	0.106601	0.092174	Os10t0530400-01/Os10t0530500-01/Os01t0949800-01/Os03t0595600-00	4
dosa00040	Metabolism	Carbohydrate metabolism	dosa00040	Pentose and glucuronate interconversions - Oryza sativa japonica (Japanese rice) (RAPDB)	3/37	71/4692	0.0178617	0.125032	0.108111	Os02t0117700-01/Os05t0456200-00/Os01t0788400-01	3
Table S6J DOWN regulated DEGs KEGG Pathways Irina 21d ArSa_BsSa (BsSa vs. Sa)
	category	subcategory	ID	Description	GeneRatio	BgRatio	pvalue	p.adjust	qvalue	geneID	Count
dosa00940	Metabolism	Biosynthesis of other secondary metabolites	dosa00940	Phenylpropanoid biosynthesis - Oryza sativa japonica (Japanese rice) (RAPDB)	6/22	176/4692	0.000115628	0.00231257	0.001704	Os11t0210100-01	6	Similar to Class III peroxidase 133.	HORVU.MOREX.r3.4HG0345880
										Os01t0263300-01		Similar to Peroxidase 72 precursor (EC 1.11.1.7) (Atperox P72) (PRXR8) (ATP6a).	HORVU.MOREX.r3.3HG0254940
										Os03t0339400-01		Haem peroxidase, plant/fungal/bacterial family protein.	HORVU.MOREX.r3.7HG0746290
										Os07t0677400-00		Peroxidase.	HORVU.MOREX.r3.2HG0112560
										Os07t0677500-00		Similar to Peroxidase precursor (EC 1.11.1.7).	HORVU.MOREX.r3.2HG0112560
										Os01t0205900-01		Similar to Class III peroxidase GvPx2b (Fragment).	HORVU.MOREX.r3.2HG0111700
dosa00902	Metabolism	Metabolism of terpenoids and polyketides	dosa00902	Monoterpenoid biosynthesis - Oryza sativa japonica (Japanese rice) (RAPDB)	2/22	7/4692	0.000434568	0.00434568	0.00320208	Os04t0531900-01	2	Short-chain dehydrogenase/reductase SDR domain containing protein.	HORVU.MOREX.r3.1HG0065770
										Os04t0532400-01		Similar to OSIGBa0125M19.13 protein.	HORVU.MOREX.r3.1HG0065770
dosa03430	Genetic Information Processing	Replication and repair	dosa03430	Mismatch repair - Oryza sativa japonica (Japanese rice) (RAPDB)	2/22	26/4692	0.0063723	0.042482	0.0313025	Os04t0682900-01	2	Similar to H0124B04.17 protein.	HORVU.MOREX.r3.2HG0178630
										Os02t0805200-01		Proliferating cell nuclear antigen (PCNA)	HORVU.MOREX.r3.2HG0180580
dosa00965	Metabolism	Biosynthesis of other secondary metabolites	dosa00965	Betalain biosynthesis - Oryza sativa japonica (Japanese rice) (RAPDB)	1/22	5/4692	0.0232352	0.0966294	0.0712006	Os10t0400500-00	1
dosa00380	Metabolism	Amino acid metabolism	dosa00380	Tryptophan metabolism - Oryza sativa japonica (Japanese rice) (RAPDB)	2/22	52/4692	0.0241574	0.0966294	0.0712006	Os01t0732700-01/Os10t0400500-00	2
dosa00909	Metabolism	Metabolism of terpenoids and polyketides	dosa00909	Sesquiterpenoid and triterpenoid biosynthesis - Oryza sativa japonica (Japanese rice) (RAPDB)	1/22	9/4692	0.0414513	0.138171	0.10181	Os11t0562100-01	1
dosa04626	Organismal Systems	Environmental adaptation	dosa04626	Plant-pathogen interaction - Oryza sativa japonica (Japanese rice) (RAPDB)	3/22	204/4692	0.0678973	0.193992	0.142942	Os10t0163040-01/Os04t0471700-00/Os01t0782800-00	3

## Sheet: ArSa.Control-UP_DOWN
Table S6K UP regulated DEGs KEGG Pathways Irina 24h ArSa_BsSa (ArSa vs.Control)
	category	subcategory	ID	Description	GeneRatio	BgRatio	pvalue	p.adjust	qvalue	geneID	Count	Gene description	Barley gene ID
dosa00940	Metabolism	Biosynthesis of other secondary metabolites	dosa00940	Phenylpropanoid biosynthesis - Oryza sativa japonica (Japanese rice) (RAPDB)	19/167	176/4692	1.17553e-05	0.000999199	0.000952797	Os04t0518400-01	19	Phenylalanine ammonia-lyase, Resistance to brown planthopper (BPH)	HORVU.MOREX.r3.1HG0023150
										Os01t0294700-01		Haem peroxidase, plant/fungal/bacterial family protein.	HORVU.MOREX.r3.7HG0737470
										Os02t0808800-01		Cinnamoyl-CoA reductase 1, Lignin biosynthesis, Defense response, Effector of small GTPase Rac	HORVU.MOREX.r3.6HG0628090
										Os02t0811400-00		Similar to Cinnamoyl CoA reductase.	HORVU.MOREX.r3.6HG0628090
										Os04t0688100-01		Peroxidase (EC 1.11.1.7).	HORVU.MOREX.r3.2HG0215250
										Os03t0368900-01		Haem peroxidase family protein.	HORVU.MOREX.r3.1HG0076690
										Os07t0104100-01		Similar to Class III peroxidase 97.	HORVU.MOREX.r3.2HG0157470
										Os04t0688300-01		Haem peroxidase, plant/fungal/bacterial family protein.	HORVU.MOREX.r3.2HG0215540
										Os04t0688500-01		Peroxidase (EC 1.11.1.7).	HORVU.MOREX.r3.2HG0215540
										Os04t0688600-01		Peroxidase (EC 1.11.1.7).	HORVU.MOREX.r3.2HG0215540
										Os04t0689000-01		Similar to Peroxidase (EC 1.11.1.7).	HORVU.MOREX.r3.2HG0215540
										Os07t0677200-01		Peroxidase, Negative regulation of rice resistance to blast disease	HORVU.MOREX.r3.2HG0112560
										Os07t0677300-01		Peroxidase.	HORVU.MOREX.r3.2HG0112560
										Os07t0677400-00		Peroxidase.	HORVU.MOREX.r3.2HG0112560
										Os07t0677500-00		Similar to Peroxidase precursor (EC 1.11.1.7).	HORVU.MOREX.r3.2HG0112560
										Os04t0498700-01		Haem peroxidase family protein.	HORVU.MOREX.r3.2HG0178700
										Os09t0323700-00		Haem peroxidase family protein.	HORVU.MOREX.r3.2HG0192410
										Os12t0191500-01		Similar to Peroxidase 43 precursor (EC 1.11.1.7) (Atperox P43).	HORVU.MOREX.r3.2HG0178640
										Os04t0229100-01		Similar to Sinapyl alcohol dehydrogenase.	HORVU.MOREX.r3.2HG0104040
dosa00520	Metabolism	Carbohydrate metabolism	dosa00520	Amino sugar and nucleotide sugar metabolism - Oryza sativa japonica (Japanese rice) (RAPDB)	13/167	148/4692	0.00214063	0.0909769	0.086752	Os05t0399300-01/Os06t0227250-00/Os03t0280800-01/Os08t0526100-01/Os03t0418000-00/Os06t0726100-01/Os06t0726200-02/Os12t0131100-01/Os08t0518900-01/Os08t0519300-00/Os11t0700900-01/Os11t0701000-01/Os11t0701800-01	13
Table S6L Down regulated DEGs KEGG Pathways Irina 24h ArSa_BsSa (ArSa vs.Control)
	category	subcategory	ID	Description	GeneRatio	BgRatio	pvalue	p.adjust	qvalue	geneID	Count
dosa00630	Metabolism	Carbohydrate metabolism	dosa00630	Glyoxylate and dicarboxylate metabolism - Oryza sativa japonica (Japanese rice) (RAPDB)	2024-03-26	72/4692	0.00699418	0.113742	0.0983482	Os01t0791033-00/Os10t0356000-00/Os12t0207600-00	3
dosa00710	Metabolism	Energy metabolism	dosa00710	Carbon fixation in photosynthetic organisms - Oryza sativa japonica (Japanese rice) (RAPDB)	2024-03-26	76/4692	0.00812441	0.113742	0.0983482	Os01t0791033-00/Os10t0356000-00/Os12t0207600-00	3
dosa01200	Metabolism	Global and overview maps	dosa01200	Carbon metabolism - Oryza sativa japonica (Japanese rice) (RAPDB)	2024-05-26	259/4692	0.0124692	0.11638	0.100629	Os03t0100040-01/Os01t0791033-00/Os10t0356000-00/Os12t0207600-00/Os01t0276100-01	5

## Sheet: ArSa.Ar-UP_DOWN
Table S6M UP regulated DEGs KEGG Pathways Irina 24h ArSa_BsSa (ArSa vs.Ar)
	category	subcategory	ID	Description	GeneRatio	BgRatio	pvalue	p.adjust	qvalue	geneID	Count	Gene description	Barley gene ID
dosa00940	Metabolism	Biosynthesis of other secondary metabolites	dosa00940	Phenylpropanoid biosynthesis - Oryza sativa japonica (Japanese rice) (RAPDB)	1948-11-01	176/4692	1.02101e-06	3.87982e-05	3.54665e-05	Os04t0518400-01	11	Phenylalanine ammonia-lyase, Resistance to brown planthopper (BPH)	HORVU.MOREX.r3.1HG0023150
										Os01t0263300-01		Similar to Peroxidase 72 precursor (EC 1.11.1.7) (Atperox P72) (PRXR8) (ATP6a).	HORVU.MOREX.r3.3HG0254940
										Os04t0688300-01		Haem peroxidase, plant/fungal/bacterial family protein.	HORVU.MOREX.r3.2HG0215540
										Os04t0688500-01		Peroxidase (EC 1.11.1.7).	HORVU.MOREX.r3.2HG0215540
										Os04t0688600-01		Peroxidase (EC 1.11.1.7).	HORVU.MOREX.r3.2HG0215540
										Os04t0689000-01		Similar to Peroxidase (EC 1.11.1.7).	HORVU.MOREX.r3.2HG0215540
										Os01t0205900-01		Similar to Class III peroxidase GvPx2b (Fragment).	HORVU.MOREX.r3.2HG0111700
										Os07t0104100-01		Similar to Class III peroxidase 97.	HORVU.MOREX.r3.2HG0157470
										Os02t0808800-01		Cinnamoyl-CoA reductase 1, Lignin biosynthesis, Defense response, Effector of small GTPase Rac	HORVU.MOREX.r3.6HG0628090
										Os02t0811400-00		Similar to Cinnamoyl CoA reductase.	HORVU.MOREX.r3.6HG0628090
										Os04t0229100-01		Similar to Sinapyl alcohol dehydrogenase.	HORVU.MOREX.r3.2HG0104040
dosa02010	Environmental Information Processing	Membrane transport	dosa02010	ABC transporters - Oryza sativa japonica (Japanese rice) (RAPDB)	1948-03-01	39/4692	0.00709424	0.109234	0.0998536	Os06t0503100-01/Os04t0459000-01/Os04t0209300-01	3
dosa00591	Metabolism	Lipid metabolism	dosa00591	Linoleic acid metabolism - Oryza sativa japonica (Japanese rice) (RAPDB)	1948-02-01	14/4692	0.00862372	0.109234	0.0998536	Os03t0708000-01/Os03t0738600-01	2
dosa00592	Metabolism	Lipid metabolism	dosa00592	alpha-Linolenic acid metabolism - Oryza sativa japonica (Japanese rice) (RAPDB)	1948-03-01	49/4692	0.0133183	0.126523	0.115658	Os03t0708000-01/Os06t0215500-01/Os06t0215600-02	3
Table S6N Down regulated DEGs KEGG Pathways Irina 24h ArSa_BsSa (ArSa vs.Ar)
	category	subcategory	ID	Description	GeneRatio	BgRatio	pvalue	p.adjust	qvalue	geneID	Count
dosa00500	Metabolism	Carbohydrate metabolism	dosa00500	Starch and sucrose metabolism - Oryza sativa japonica (Japanese rice) (RAPDB)	2024-03-12	144/4692	0.00508106	0.0444398	0.0311858	Os10t0465700-01	3	Beta-amylase 2	HORVU.MOREX.r3.1HG0040950
										Os09t0369400-01		Trehalose-6-phosphate phosphatase, Anaerobic germination tolerance	HORVU.MOREX.r3.1HG0045940
										Os06t0726400-01		Starch branching enzyme	HORVU.MOREX.r3.7HG0751640
dosa00330	Metabolism	Amino acid metabolism	dosa00330	Arginine and proline metabolism - Oryza sativa japonica (Japanese rice) (RAPDB)	2024-02-12	52/4692	0.00740663	0.0444398	0.0311858	Os03t0166100-00	2	Similar to Prolyl 4-hydroxylase.	HORVU.MOREX.r3.4HG0402920
										Os03t0166200-00		Similar to Oxidoreductase.	HORVU.MOREX.r3.4HG0402920
dosa00430	Metabolism	Metabolism of other amino acids	dosa00430	Taurine and hypotaurine metabolism - Oryza sativa japonica (Japanese rice) (RAPDB)	2024-01-12	15/4692	0.0377392	0.135386	0.0950076	Os09t0549300-00	1
dosa00511	Metabolism	Glycan biosynthesis and metabolism	dosa00511	Other glycan degradation - Oryza sativa japonica (Japanese rice) (RAPDB)	2024-01-12	18/4692	0.0451286	0.135386	0.0950076	Os05t0346500-01	1

## Sheet: BsSa.Control-UP_DOWN
Table S6O UP regulated DEGs KEGG Pathways Irina 24h ArSa_BsSa (BsSa vs.Control)
	category	subcategory	ID	Description	GeneRatio	BgRatio	pvalue	p.adjust	qvalue	geneID	Count	Gene description	Barley gene ID
dosa00941	Metabolism	Biosynthesis of other secondary metabolites	dosa00941	Flavonoid biosynthesis - Oryza sativa japonica (Japanese rice) (RAPDB)	6/123	28/4692	6.74328e-05	0.00573179	0.00567855	Os08t0543400-01	6	Transferase family protein.	HORVU.MOREX.r3.3HG0313040
										Os04t0630600-00		Similar to H0323C08.16 protein.	HORVU.MOREX.r3.2HG0199420
										Os04t0630800-01		Similar to Anthocyanidin reductase.	HORVU.MOREX.r3.2HG0199430
										Os04t0630900-01		Similar to H0105C05.3 protein.	HORVU.MOREX.r3.2HG0199400
										Os04t0631000-00		Similar to H0105C05.4 protein.	HORVU.MOREX.r3.2HG0199400
										Os09t0481400-01		Similar to Caffeoyl-CoA O-methyltransferase (EC 2.1.1.104) (Trans-caffeoyl-CoA 3- O-methyltransferase) (CCoAMT) (CCoAOMT).	HORVU.MOREX.r3.5HG0489810
dosa00940	Metabolism	Biosynthesis of other secondary metabolites	dosa00940	Phenylpropanoid biosynthesis - Oryza sativa japonica (Japanese rice) (RAPDB)	13/123	176/4692	0.000620705	0.02638	0.0261349	Os04t0518400-01	13	Phenylalanine ammonia-lyase, Resistance to brown planthopper (BPH)	HORVU.MOREX.r3.1HG0023150
										Os04t0688100-01		Peroxidase (EC 1.11.1.7).	HORVU.MOREX.r3.2HG0215280
										Os01t0294700-01		Haem peroxidase, plant/fungal/bacterial family protein.	HORVU.MOREX.r3.7HG0737470
										Os09t0323700-00		Haem peroxidase family protein.	HORVU.MOREX.r3.5HG0512450
										Os07t0677200-01		Peroxidase, Negative regulation of rice resistance to blast disease	HORVU.MOREX.r3.2HG0112560
										Os07t0677300-01		Peroxidase.	HORVU.MOREX.r3.2HG0112580
										Os07t0677400-00		Peroxidase.	HORVU.MOREX.r3.2HG0112560
										Os07t0677500-00		Similar to Peroxidase precursor (EC 1.11.1.7).	HORVU.MOREX.r3.2HG0112560
										Os03t0368900-01		Haem peroxidase family protein.	HORVU.MOREX.r3.7HG0649710
										Os08t0543400-01		Transferase family protein.	HORVU.MOREX.r3.3HG0313040
										Os04t0498700-01		Haem peroxidase family protein.	HORVU.MOREX.r3.2HG0178700
										Os09t0481400-01		Similar to Caffeoyl-CoA O-methyltransferase (EC 2.1.1.104) (Trans-caffeoyl-CoA 3- O-methyltransferase) (CCoAMT) (CCoAOMT).	HORVU.MOREX.r3.5HG0489810
										Os07t0638600-00		Similar to Class III peroxidase 44.	HORVU.MOREX.r3.7HG0737460
Table S6P Down regulated DEGs KEGG Pathways Irina 24h ArSa_BsSa (BsSa vs.Control)
	category	subcategory	ID	Description	GeneRatio	BgRatio	pvalue	p.adjust	qvalue	geneID	Count
dosa00940	Metabolism	Biosynthesis of other secondary metabolites	dosa00940	Phenylpropanoid biosynthesis - Oryza sativa japonica (Japanese rice) (RAPDB)	1938-07-01	176/4692	0.000436733	0.0126653	0.0105735	Os04t0518400-01	7	Phenylalanine ammonia-lyase, Resistance to brown planthopper (BPH)	HORVU.MOREX.r3.1HG0023150
										Os01t0263300-01		Similar to Peroxidase 72 precursor (EC 1.11.1.7) (Atperox P72) (PRXR8) (ATP6a).	HORVU.MOREX.r3.3HG0254940
										Os03t0339400-01		Haem peroxidase, plant/fungal/bacterial family protein.	HORVU.MOREX.r3.7HG0746290
										Os11t0210100-01		Similar to Class III peroxidase 133.	HORVU.MOREX.r3.4HG0345880
										Os02t0161800-01		Similar to Peroxidase precursor (EC 1.11.1.7).	HORVU.MOREX.r3.6HG0565800
										Os04t0423800-01		Peroxidase (EC 1.11.1.7).	HORVU.MOREX.r3.2HG0168070
										Os06t0681600-01		Haem peroxidase family protein.	HORVU.MOREX.r3.7HG0732650
dosa00630	Metabolism	Carbohydrate metabolism	dosa00630	Glyoxylate and dicarboxylate metabolism - Oryza sativa japonica (Japanese rice) (RAPDB)	1938-03-01	72/4692	0.01991	0.167352	0.139713	Os01t0791033-00/Os10t0356000-00/Os12t0207600-00	3
dosa00710	Metabolism	Energy metabolism	dosa00710	Carbon fixation in photosynthetic organisms - Oryza sativa japonica (Japanese rice) (RAPDB)	1938-03-01	76/4692	0.022956	0.167352	0.139713	Os01t0791033-00/Os10t0356000-00/Os12t0207600-00	3
dosa04626	Organismal Systems	Environmental adaptation	dosa04626	Plant-pathogen interaction - Oryza sativa japonica (Japanese rice) (RAPDB)	1938-05-01	204/4692	0.0230831	0.167352	0.139713	Os04t0471700-00/Os12t0486600-00/Os12t0487250-01/Os09t0479500-01/Os04t0492800-01	5
dosa00904	Metabolism	Metabolism of terpenoids and polyketides	dosa00904	Diterpenoid biosynthesis - Oryza sativa japonica (Japanese rice) (RAPDB)	1938-02-01	39/4692	0.0392174	0.189551	0.158245	Os05t0421900-00/Os04t0522500-01	2
dosa02010	Environmental Information Processing	Membrane transport	dosa02010	ABC transporters - Oryza sativa japonica (Japanese rice) (RAPDB)	1938-02-01	39/4692	0.0392174	0.189551	0.158245	Os02t0693700-01/Os05t0384600-01	2

## Sheet: BsSa.Bs-UP_DOWN
Table S6Q UP regulated DEGs KEGG Pathways Irina 24h ArSa_BsSa (BsSa vs.Bs)
	category	subcategory	ID	Description	GeneRatio	BgRatio	pvalue	p.adjust	qvalue	geneID	Count	Gene description	Barley gene ID
dosa00480	Metabolism	Metabolism of other amino acids	dosa00480	Glutathione metabolism - Oryza sativa japonica (Japanese rice) (RAPDB)	1967-08-01	113/4692	0.000176285	0.00758023	0.00668026	Os10t0528200-01	8	Similar to Glutathione S-transferase TSI-1 (EC 2.5.1.18) (Glutathione S- transferase 1).	HORVU.MOREX.r3.1HG0051860
										Os10t0528400-01		Tau class glutathione S-transferase 3	HORVU.MOREX.r3.1HG0051860
										Os10t0528900-01		Similar to Tau class GST protein 3.	HORVU.MOREX.r3.1HG0051860
										Os10t0529300-01		Similar to Tau class GST protein 3.	HORVU.MOREX.r3.1HG0051860
										Os10t0527800-01		Glutathione S-transferase, Regulation of leaf senescence	HORVU.MOREX.r3.1HG0051750
										Os10t0528100-01		Similar to Glutathione S-transferase GST 42 (EC 2.5.1.18) (Fragment).	HORVU.MOREX.r3.1HG0051750
										Os10t0530400-01		Similar to Glutathione-S-transferase Cla47.	HORVU.MOREX.r3.2HG0119510
										Os10t0530500-01		Similar to Glutathione-S-transferase Cla47.	HORVU.MOREX.r3.2HG0119510
dosa00402	Metabolism	Biosynthesis of other secondary metabolites	dosa00402	Benzoxazinoid biosynthesis - Oryza sativa japonica (Japanese rice) (RAPDB)	1967-02-01	4692-04-01	0.00118328	0.0254405	0.0224201	Os03t0797400-01	2	Similar to Indole-3-glycerol phosphate lyase.	HORVU.MOREX.r3.3HG0221800
										Os03t0797500-01		Similar to Indole-3-glycerol phosphate lyase (Fragment).	HORVU.MOREX.r3.3HG0221800
dosa02010	Environmental Information Processing	Membrane transport	dosa02010	ABC transporters - Oryza sativa japonica (Japanese rice) (RAPDB)	1967-04-01	39/4692	0.00214533	0.0307497	0.0270989	Os05t0196100-01	4	Multidrug resistance associated protein 1.	HORVU.MOREX.r3.3HG0240190
										Os04t0459000-01		Multidrug-resistance(MDR)-like ATP Binding Cassette B (ABCB) transporter, P-glyco-protein, Auxin transport, Iron homeostasis	HORVU.MOREX.r3.2HG0173190
										Os04t0209300-01		Similar to Glutathione-conjugate transporter AtMRP4.	HORVU.MOREX.r3.2HG0103650
										Os01t0121700-01		ABC transporter-like domain containing protein.	HORVU.MOREX.r3.3HG0224200
dosa03083	Genetic Information Processing	Chromosome	dosa03083	Polycomb repressive complex - Oryza sativa japonica (Japanese rice) (RAPDB)	1967-04-01	60/4692	0.0101681	0.103915	0.0915774	Os08t0527400-01/Os08t0527600-01/Os08t0527900-00/Os08t0528100-00	4
dosa00940	Metabolism	Biosynthesis of other secondary metabolites	dosa00940	Phenylpropanoid biosynthesis - Oryza sativa japonica (Japanese rice) (RAPDB)	1967-07-01	176/4692	0.0120831	0.103915	0.0915774	Os04t0518400-01/Os03t0762300-01/Os01t0962700-01/Os03t0762400-01/Os08t0448000-01/Os04t0229100-01/Os09t0323700-00	7
dosa04141	Genetic Information Processing	Folding, sorting and degradation	dosa04141	Protein processing in endoplasmic reticulum - Oryza sativa japonica (Japanese rice) (RAPDB)	1967-07-01	196/4692	0.0207789	0.148915	0.131235	Os05t0591400-01/Os02t0758000-01/Os01t0136100-01/Os01t0136200-01/Os06t0219500-00/Os01t0184100-01/Os01t0211800-01	7
dosa03410	Genetic Information Processing	Replication and repair	dosa03410	Base excision repair - Oryza sativa japonica (Japanese rice) (RAPDB)	1967-03-01	44/4692	0.0242971	0.149254	0.131533	Os01t0351100-00/Os01t0351200-00/Os05t0160800-01	3
Table S6R DOWN regulated DEGs KEGG Pathways Irina 24h ArSa_BsSa (BsSa vs.Bs)
	category	subcategory	ID	Description	GeneRatio	BgRatio	pvalue	p.adjust	qvalue	geneID	Count
dosa00073	Metabolism	Lipid metabolism	dosa00073	Cutin, suberine and wax biosynthesis - Oryza sativa japonica (Japanese rice) (RAPDB)	2024-03-14	30/4692	8.19066e-05	0.00163813	0.00137948	Os04t0353600-01	3	Similar to OSIGBa0092G14.1 protein.	HORVU.MOREX.r3.1HG0003080
										Os04t0354400-00		Similar to OSIGBa0092G14.8 protein.	HORVU.MOREX.r3.1HG0003080
										Os04t0354600-01		Similar to Acyl CoA reductase-like protein.	HORVU.MOREX.r3.1HG0003080
dosa00380	Metabolism	Amino acid metabolism	dosa00380	Tryptophan metabolism - Oryza sativa japonica (Japanese rice) (RAPDB)	2024-03-14	52/4692	0.000428872	0.00428872	0.00361155	Os12t0512000-01	3	Flavin monooxygenase-like enzyme , Auxin biosynthesis	HORVU.MOREX.r3.5HG0448170
										Os01t0732700-01		Flavin monooxygenase-like enzyme , Auxin biosynthesis	HORVU.MOREX.r3.3HG0286870
										Os09t0252100-01		Similar to Acetyl-CoA C-acetyltransferase.	HORVU.MOREX.r3.5HG0470030
dosa04146	Cellular Processes	Transport and catabolism	dosa04146	Peroxisome - Oryza sativa japonica (Japanese rice) (RAPDB)	2024-03-14	87/4692	0.00193359	0.0128906	0.0108552	Os04t0353600-01	3	Similar to OSIGBa0092G14.1 protein.	HORVU.MOREX.r3.1HG0003080
										Os04t0354400-00		Similar to OSIGBa0092G14.8 protein.	HORVU.MOREX.r3.1HG0003080
										Os04t0354600-01		Similar to Acyl CoA reductase-like protein.	HORVU.MOREX.r3.1HG0003080
dosa00592	Metabolism	Lipid metabolism	dosa00592	alpha-Linolenic acid metabolism - Oryza sativa japonica (Japanese rice) (RAPDB)	2024-02-14	49/4692	0.00897539	0.0448769	0.0377911	Os06t0215500-01	2	Similar to Oxo-phytodienoic acid reductase.	HORVU.MOREX.r3.7HG0664240
										Os06t0215600-02		Similar to Oxo-phytodienoic acid reductase.	HORVU.MOREX.r3.7HG0664240
