# Supplementary material for: Rhizobacteria prime the activation of plant defense and nutritional responses to suppress aphid populations on barley over time
Source: New Phytol. 2025 Jun 26;247(5):2390–405. doi: 10.1111/nph.70319 (PMC12329176; doi:10.1111/nph.70319)
Supplement: Supplementary file 7 — Table S8 Summary statistics of the module trait (treatment group) relationship per time point, including after 24 h, 7 d, and 21 d of aphid feeding. [file NPH-247-2390-s001.xlsx]

## Sheet: 24hours Irina ArSa_BsSa
Table S8A
	module	studydesign.treatment_groupArSa	studydesign.treatment_groupBs	studydesign.treatment_groupBsSa	studydesign.treatment_groupControl	studydesign.treatment_groupSa	AveExpr	F	P.Value	adj.P.Val
1	MEbrown	-0.118231	-0.107	-0.121572	-0.41777	-0.492941	1.30934e-16	4.61488	0.000762203	0.0179916
2	MEdarkgreen	0.0805194	0.106395	0.0702469	0.279927	0.514188	-4.4424e-17	4.28441	0.00138676	0.0179916
3	MEdarkred	0.0179943	0.0574071	-0.00686553	-0.414079	-0.242995	7.84397e-18	4.0032	0.00231114	0.0179916
4	MElightyellow	0.172687	0.0879567	0.130311	-0.261815	-0.21812	2.90528e-16	3.90402	0.00276793	0.0179916
5	MEred	0.0420956	-0.261621	0.0555934	0.305549	0.120003	4.81197e-17	3.32725	0.00790335	0.0355665
6	MEblue	0.015687	0.279002	0.112561	-0.261711	0.101129	-4.61587e-17	3.30646	0.00820766	0.0355665
7	MEgreen	-0.0515498	-0.0331497	-0.0567885	0.29453	0.271393	-1.47829e-17	3.04361	0.0132221	0.0491106
8	MEyellow	0.0243005	-0.18169	0.0171149	-0.0720026	-0.382032	-2.71522e-17	2.78302	0.0211682	0.0687966
9	MEgrey60	0.02286	0.0480919	-0.0464704	-0.0520681	-0.349872	1.20676e-18	2.25682	0.0540879	0.156254
10	MEdarkturquoise	-0.05289	0.292622	0.0109594	-0.0960136	-0.139071	-3.10742e-17	2.06366	0.0758279	0.197153
11	MEsalmon	-0.0532827	-0.108147	-0.160837	0.0354849	0.232453	2.10354e-16	2.00475	0.0839776	0.198493
12	MEmidnightblue	0.0817506	-0.162965	0.0816857	-0.0425331	-0.22191	-1.18791e-16	1.60892	0.164137	0.333649
13	MEdarkgrey	-0.0112633	0.0812741	0.0643843	-0.239779	-0.139054	-2.2476e-17	1.56789	0.175604	0.333649
14	MEcyan	0.0279213	-0.0710612	0.00114653	-0.288747	-0.150644	-3.86919e-17	1.55397	0.179657	0.333649
15	MEmagenta	0.235238	0.00336882	-0.0131776	-0.0881068	-0.0761756	2.50404e-17	1.44502	0.214372	0.371578
16	MElightgreen	0.00225303	-0.00534052	-0.206093	0.0703384	0.137432	5.50586e-17	1.39736	0.231337	0.375923
17	MEroyalblue	-0.0502434	-0.0446134	-0.00465704	-0.30143	-0.0871001	1.52354e-17	1.32115	0.260881	0.391156
18	MElightcyan	-0.0981181	-0.0985412	-0.0487413	0.0203396	-0.28973	-6.62212e-17	1.29722	0.270801	0.391156
19	MEpink	0.2646	0.168708	0.149967	0.0564525	0.235232	-1.45566e-17	1.07447	0.378863	0.518444
20	MEpurple	-0.0320612	-0.0264001	-0.0158966	0.0147333	-0.247748	7.73083e-17	0.985534	0.430271	0.542999
21	MEtan	0.104349	0.0803412	0.0133505	-0.0947184	0.186011	1.71964e-17	0.968339	0.440755	0.542999
22	MEblack	0.134175	0.137225	0.0943888	-0.0512423	0.208059	1.58388e-17	0.93834	0.459461	0.542999
23	MEturquoise	0.209723	-0.0273815	0.107092	0.168786	0.0365561	4.91756e-17	0.865222	0.507185	0.55772
24	MEgrey	0.015951	0.0165677	0.0297621	0.20869	-0.062542	-9.69937e-17	0.853923	0.514818	0.55772
25	MEgreenyellow	0.0297493	-0.0224555	3.77882e-05	0.0249255	-0.172781	-7.76854e-17	0.579788	0.715371	0.743986
26	MEorange	0.095975	0.161652	0.0675651	0.198565	0.0435165	5.11036e-17	0.535019	0.749319	0.749319

## Sheet: 7days Irina ArSa_BsSa
Table S8B
	module	studydesign.treatment_groupArSa	studydesign.treatment_groupBs	studydesign.treatment_groupBsSa	studydesign.treatment_groupControl	studydesign.treatment_groupSa	AveExpr	F	P.Value	adj.P.Val
1	MEviolet	0.195057	0.0742121	0.104092	0.252761	0.558349	9.01333e-17	4.11804	0.000967906	0.0220251
2	MEturquoise	0.398279	-0.00971602	0.343344	0.00133881	0.313354	-7.51714e-18	4.03478	0.00115922	0.0220251
3	MEgreen	-0.457883	-0.132343	-0.321184	-0.198677	-0.388738	3.03577e-18	3.075	0.00887457	0.0914123
4	MEdarkolivegreen	-0.079646	-0.120114	-0.0603503	0.338353	0.107124	5.39029e-17	3.0359	0.00962235	0.0914123
5	MEroyalblue	0.326881	0.153119	0.281614	0.275108	0.478515	5.05961e-17	2.76226	0.0168537	0.128088
6	MEsaddlebrown	0.249131	-0.0317356	0.310178	-0.0751418	0.0346625	6.64255e-17	2.65691	0.0208532	0.13207
7	MEdarkred	-0.22519	0.11789	-0.186544	0.155348	0.0202291	1.2631e-17	2.5526	0.0257039	0.138294
8	MEwhite	0.188639	0.296751	0.221245	0.452206	0.342042	-2.45536e-16	2.49002	0.0291145	0.138294
9	MEblack	-0.324713	-0.0389066	-0.231854	0.0770545	-0.161625	1.96602e-17	2.42822	0.032905	0.138932
10	MEcyan	0.342469	0.322744	0.366288	0.192528	0.367441	4.13442e-17	2.21569	0.0498468	0.189418
11	MEgrey	0.119309	0.410988	0.217685	0.196604	0.193619	1.27213e-17	1.90484	0.0898962	0.291954
12	MEyellow	-0.259092	-0.0643177	-0.303764	-0.233486	-0.327826	5.85469e-17	1.89123	0.0921959	0.291954
13	MEdarkturquoise	-0.0541685	0.118337	0.0144964	0.257011	0.231044	-5.37764e-17	1.74322	0.120938	0.303169
14	MElightcyan	0.137303	0.0133483	0.151464	0.196965	-0.149198	1.19407e-16	1.73416	0.122938	0.303169
15	MEsteelblue	0.0332463	-0.0414364	0.0413797	0.303573	-0.0256781	-5.60099e-16	1.70474	0.129639	0.303169
16	MEdarkorange	-0.284391	-0.149295	-0.20903	-0.304817	-0.339701	-3.67906e-17	1.65829	0.140887	0.303169
17	MEgrey60	-0.267712	-0.0174053	-0.274333	-0.0428924	-0.172091	1.98048e-17	1.6524	0.142375	0.303169
18	MEskyblue	0.0292229	0.177803	-0.027472	0.293757	0.0274689	-1.7246e-16	1.64706	0.143736	0.303169
19	MEbrown	0.280946	0.0712314	0.163771	-0.0458018	0.194014	-3.52727e-17	1.61711	0.151585	0.303169
20	MEdarkgrey	-0.281613	-0.127053	-0.248116	-0.250929	-0.322378	-2.92012e-17	1.50523	0.184357	0.343127
21	MEorange	0.036972	-0.140663	0.0668729	-0.156671	-0.222835	-2.52258e-17	1.48891	0.189623	0.343127
22	MEsalmon	-0.257554	-0.146445	-0.215926	-0.277787	-0.326787	2.22623e-17	1.43688	0.207283	0.358034
23	MEskyblue3	0.281389	0.0464215	0.0771086	-0.036533	0.0916979	8.31583e-17	1.29593	0.262304	0.433372
24	MEpaleturquoise	0.242508	0.305992	0.0925512	0.146553	0.20326	-3.18033e-18	1.26276	0.276871	0.438379
25	MEblue	0.0407638	0.0738455	0.0294826	0.271757	0.140161	7.67615e-17	1.04852	0.386997	0.566489
26	MEsienna3	-0.101529	-0.215864	-0.195151	0.0228708	-0.151047	-1.58438e-16	1.04748	0.387598	0.566489
27	MEred	0.08643	-0.0999033	0.0991593	-0.0876906	-0.119197	1.56125e-17	0.980857	0.427673	0.577212
28	MEpurple	-0.219115	-0.00148712	-0.0862478	0.0573586	-0.0432214	4.84277e-18	0.972413	0.432945	0.577212
29	MEmidnightblue	-0.248107	-0.131525	-0.200787	-0.223067	-0.239381	-1.04806e-17	0.943893	0.451067	0.577212
30	MEpink	-0.00610835	-0.0588429	0.0936888	-0.172004	-0.119466	-2.26237e-17	0.93673	0.455694	0.577212
31	MElightyellow	0.0657018	0.110089	0.265063	0.101184	0.0312243	1.51788e-16	0.905371	0.476298	0.583849
32	MElightgreen	0.244222	0.183243	0.0883322	0.159611	0.139421	4.96565e-17	0.740502	0.592991	0.704176
33	MEgreenyellow	-0.024401	0.0951392	-0.13058	-0.0747588	-0.0350965	-8.67362e-18	0.602778	0.697844	0.77992
34	MEmagenta	0.18305	0.0456288	0.17712	0.145471	0.125181	3.75857e-18	0.577787	0.717104	0.77992
35	MEdarkgreen	-0.114488	-0.0107145	-0.116041	0.0111409	-0.162102	2.71773e-17	0.576173	0.718347	0.77992
36	MEtan	-0.111638	-0.0927072	-0.00328394	-0.068233	-0.184524	-7.61833e-17	0.513116	0.766588	0.80021
37	MEyellowgreen	-0.0989453	0.00707178	-0.166227	-0.0909793	-0.122085	-1.74918e-16	0.496469	0.779152	0.80021
38	MEdarkmagenta	-0.0616904	0.0703972	-0.0162843	-0.0900444	0.012881	9.49761e-17	0.337995	0.89016	0.89016

## Sheet: 21days Irina ArSa_BsSa
Table S8C
	module	studydesign.treatment_groupArSa	studydesign.treatment_groupBs	studydesign.treatment_groupBsSa	studydesign.treatment_groupControl	studydesign.treatment_groupSa	AveExpr	F	P.Value	adj.P.Val
1	MEgrey60	0.223978	-0.156806	0.153471	-0.114434	0.29767	3.78622e-17	3.39825	0.00451638	0.0596098
2	MEgrey	0.0530973	0.0072797	0.0349397	-0.447484	0.0582397	1.25956e-16	3.14361	0.00769693	0.0596098
3	MEred	-0.0412019	0.016637	0.00364577	0.464469	-0.0157831	-2.48141e-17	3.04514	0.00944023	0.0596098
4	MEbrown	0.0128042	-0.00276353	-0.0219187	-0.478018	-0.0312113	3.25826e-17	2.99979	0.0103669	0.0596098
5	MEdarkgreen	0.163516	0.26515	-0.0560059	-0.234779	0.033833	-2.93508e-16	2.76136	0.0168845	0.0602555
6	MEmidnightblue	0.134554	-0.0421068	0.086406	-0.370604	0.0533783	-8.2965e-18	2.74912	0.0173089	0.0602555
7	MEcyan	0.169675	-0.152975	0.0958383	0.158515	0.320137	2.11184e-18	2.68623	0.0196568	0.0602555
8	MElightgreen	0.0848797	0.0114679	0.162616	-0.293503	0.199356	-1.00765e-16	2.65441	0.0209584	0.0602555
9	MElightyellow	-0.0711675	-0.195922	-0.211231	0.257887	-0.0175115	-2.98674e-17	2.53201	0.0267814	0.0684414
10	MEpink	-0.0707131	0.0316212	-0.0691798	-0.404385	-0.173675	-9.36751e-17	2.15287	0.0562573	0.129392
11	MEpurple	-0.18484	-0.0153337	-0.0812227	0.229197	-0.188074	1.87048e-17	2.07712	0.0650185	0.135948
12	MEtan	0.131125	-0.167324	0.0259725	-0.195316	0.109412	2.33811e-17	1.78098	0.112918	0.216426
13	MEsalmon	-0.231753	-0.0012489	-0.116112	-0.0644123	-0.277204	-1.14643e-17	1.40716	0.217993	0.359342
14	MEblack	-0.226444	-0.0105762	-0.148126	0.0106552	-0.251369	-3.01691e-17	1.40516	0.21873	0.359342
15	MEyellow	0.206857	-0.0514169	0.175586	0.0152673	0.189992	-8.65853e-17	1.30849	0.256953	0.393995
16	MElightcyan	-0.226236	-0.266441	-0.266949	-0.271325	-0.256627	1.31236e-17	1.15397	0.329261	0.473313
17	MEgreen	0.091794	0.00735834	0.0255027	-0.00926901	0.220101	-1.47829e-17	0.782146	0.562339	0.723206
18	MEdarkred	-0.0144334	0.0962955	-0.0528487	0.207615	0.0516215	-1.41041e-17	0.77714	0.565987	0.723206
19	MEmagenta	0.133344	-0.0915455	0.0561541	-0.0548618	0.0614282	3.22809e-17	0.681154	0.637691	0.771942
20	MEroyalblue	-0.0402456	0.0326131	-0.117841	-0.00595793	-0.130017	3.80206e-16	0.450073	0.813529	0.903202
21	MEgreenyellow	0.0908253	-0.00581998	0.0906018	0.181658	0.0825855	-2.61151e-18	0.434688	0.824663	0.903202
22	MEturquoise	-0.0592017	0.0545561	0.0188347	-0.0516282	-0.0540337	-3.44682e-17	0.221047	0.953639	0.964941
23	MEblue	-0.062147	-0.0227522	-0.0938196	0.00114286	-0.0962036	-5.79247e-17	0.19402	0.964941	0.964941
