# Supplementary material for: Rhizobacteria prime the activation of plant defense and nutritional responses to suppress aphid populations on barley over time
Source: New Phytol. 2025 Jun 26;247(5):2390–405. doi: 10.1111/nph.70319 (PMC12329176; doi:10.1111/nph.70319)
Supplement: Supplementary file 8 — Table S9 Enriched KEGG pathways for selected module of interest per time point, including after 24 h, 7 d, and 21 d of aphid feeding. [file NPH-247-2390-s008.xlsx]

## Sheet: Irina KEGG MEbrown-24h ArSaBsSa
Table S9A
	category	subcategory	ID	Description	GeneRatio	BgRatio	pvalue	p.adjust	qvalue	geneID	Count	Gene description	Barley gene ID
dosa00590	Metabolism	Lipid metabolism	dosa00590	Arachidonic acid metabolism - Oryza sativa japonica (Japanese rice) (RAPDB)	5/407	11/4687	0.001432	0.12422	0.121817	Os04t0457500-01	5	Similar to H0523F07.13 protein.	HORVU.MOREX.r3.2HG0172940
										Os01t0151500-00		Similar to GGT4 (GAMMA-GLUTAMYL TRANSPEPTIDASE 4); gamma-glutamyltransferase/ glutathione gamma-glutamylcysteinyltransferase.	HORVU.MOREX.r3.3HG0231000
										Os01t0762000-01		ARF/SAR superfamily domain containing protein.	HORVU.MOREX.r3.3HG0290780
										Os01t0929500-01		Similar to predicted protein.	HORVU.MOREX.r3.3HG0312490
										Os03t0819100-01		Peptidase M1, membrane alanine aminopeptidase family protein.	HORVU.MOREX.r3.5HG0525700
dosa00940	Metabolism	Biosynthesis of other secondary metabolites	dosa00940	Phenylpropanoid biosynthesis - Oryza sativa japonica (Japanese rice) (RAPDB)	27/407	176/4687	0.00225444	0.12422	0.121817	Os04t0518400-01	27	Phenylalanine ammonia-lyase, Resistance to brown planthopper (BPH)	HORVU.MOREX.r3.1HG0023150
									2	Os05t0499300-01		Similar to Peroxidase (EC 1.11.1.7).	HORVU.MOREX.r3.1HG0067960
									3	Os01t0591300-01		Similar to Cytosolic aldehyde dehydrogenase RF2D.	HORVU.MOREX.r3.1HG0069410
									4	Os07t0115300-01		Similar to Peroxidase2 precursor (EC 1.11.1.7).	HORVU.MOREX.r3.2HG0156430
									5	Os04t0465100-01		Haem peroxidase, plant/fungal/bacterial family protein.	HORVU.MOREX.r3.2HG0173960
									6	Os12t0191500-01		Similar to Peroxidase 43 precursor (EC 1.11.1.7) (Atperox P43).	HORVU.MOREX.r3.2HG0178640
									7	Os04t0498700-01		Haem peroxidase family protein.	HORVU.MOREX.r3.2HG0178700
									8	Os01t0901500-01		Similar to 4-coumarate--CoA ligase-like 5.	HORVU.MOREX.r3.3HG0305220
									9	Os01t0901600-01		Similar to 4-coumarate--CoA ligase-like 6.	HORVU.MOREX.r3.3HG0305220
									10	Os03t0152400-01		Similar to 4-coumarate--CoA ligase-like 1.	HORVU.MOREX.r3.4HG0400840
									11	Os09t0422000-01		Transferase family protein.	HORVU.MOREX.r3.5HG0482710
									12	Os09t0419200-01		Cinnamoyl-CoA reductase 19, Developmental lignification	HORVU.MOREX.r3.5HG0483980
									13	Os08t0302000-01		Similar to Peroxidase 40 precursor (EC 1.11.1.7) (Atperox P40).	HORVU.MOREX.r3.5HG0499470
									14	Os02t0626100-01		Similar to Phenylalanine ammonia-lyase.	HORVU.MOREX.r3.3HG0223740
									15	Os08t0270400-00		Similar to Cinnamyl alcohol dehydrogenase.	HORVU.MOREX.r3.1HG0008130
									16	Os10t0430200-01		Similar to Sinapyl alcohol dehydrogenase.	HORVU.MOREX.r3.1HG0008130
									17	Os02t0808800-01		Cinnamoyl-CoA reductase 1, Lignin biosynthesis, Defense response, Effector of small GTPase Rac	HORVU.MOREX.r3.6HG0628090
									18	Os02t0811400-00		Similar to Cinnamoyl CoA reductase.	HORVU.MOREX.r3.6HG0628090
									19	Os02t0811600-00		Similar to Cinnamoyl CoA reductase.	HORVU.MOREX.r3.6HG0628090
									20	Os02t0811800-01		Cinnamoyl-CoA reductase, Drought tolerance, Lignin biosynthesis, Modulation of lignin accumulation	HORVU.MOREX.r3.6HG0628090
									21	Os02t0812000-01		NAD(P)-binding domain containing protein.	HORVU.MOREX.r3.6HG0628090
									22	Os06t0306300-01		Haem peroxidase domain containing protein.	HORVU.MOREX.r3.1HG0081950
									23	Os06t0490400-00		Similar to Class III peroxidase 80.	HORVU.MOREX.r3.1HG0081950
									24	Os08t0532700-01		Similar to Peroxidase 55 precursor (EC 1.11.1.7) (Atperox P55) (ATP20a).	HORVU.MOREX.r3.7HG0684180
									25	Os08t0157500-01		Caffeic acid O-methyltransferase, Flavonoid 3'-O-methyltransferase, Melatonin biosynthesis, Tricin biosynthesis	HORVU.MOREX.r3.3HG0330120
									26	Os06t0695500-01		Similar to Peroxidase 16 precursor (EC 1.11.1.7) (Atperox P16) (ATP22a).	HORVU.MOREX.r3.7HG0728980
									27	Os03t0339400-01		Haem peroxidase, plant/fungal/bacterial family protein.	HORVU.MOREX.r3.7HG0746290
dosa04075	Environmental Information Processing	Signal transduction	dosa04075	Plant hormone signal transduction - Oryza sativa japonica (Japanese rice) (RAPDB)	33/407	234/4687	0.00318512	0.12422	0.121817	Os05t0155200-01	33	Similar to Ethylene receptor.	HORVU.MOREX.r3.1HG0023840
										Os05t0178600-01		Similar to Auxin-responsive protein (Aux/IAA) (Fragment).	HORVU.MOREX.r3.1HG0027200
										Os05t0186100-01		Similar to Histidine-containing phosphotransfer protein 4.	HORVU.MOREX.r3.1HG0029620
										Os05t0473000-01		Streptomyces cyclase/dehydrase family protein.	HORVU.MOREX.r3.1HG0071710
										Os05t0437700-01		bZIP transcription factor 40, Drought tolerance	HORVU.MOREX.r3.1HG0075860
										Os05t0559400-01		Similar to IAA11 (Fragment).	HORVU.MOREX.r3.1HG0086460
										Os05t0586200-01		Gretchen hagen 3 (GH3) family protein, Phytochrome, Jasmonyl-L-isoleucine synthase, Jasmonate signaling, Wound response, Response to blast infection	HORVU.MOREX.r3.1HG0093050
										Os07t0685700-01		Transcription factor, Response to ethylene stimulus, Wound signaling	HORVU.MOREX.r3.2HG0111100
										Os04t0537100-01		Similar to Auxin-induced protein X15.	HORVU.MOREX.r3.2HG0184550
										Os04t0637000-01		TGA-type bZIP Transcription Factor, Regulation of diterpenoid phytoalexin production, Defense response	HORVU.MOREX.r3.2HG0206960
										Os04t0691100-01		Serine/threonine protein kinase, Hyperosmotic stress response	HORVU.MOREX.r3.2HG0216470
										Os01t0178500-02		A member of rice Aux/IAA family, Cross-talk of auxin and brassinosteroid signaling pathways, Plant morphogenesis	HORVU.MOREX.r3.3HG0239900
										Os05t0207500-01		GSK3/SHAGGY-like kinase, Brassinosteroid signaling	HORVU.MOREX.r3.3HG0243150
										Os01t0221100-01		Jasmonyl-L-isoleucine synthase, Wound response, Jasmonic acid signalling	HORVU.MOREX.r3.3HG0246970
										Os01t0583100-01		Similar to Protein phosphatase 2C.	HORVU.MOREX.r3.3HG0267730
										Os01t0856500-01		Auxin transporter, Primary root and root hair elongation, Cd stress response	HORVU.MOREX.r3.3HG0301040
										Os01t0853400-01		Component of the SCF E3 ubiquitin ligase complex, Jasmonate-regulated defense responses, Promoting leaf senescence	HORVU.MOREX.r3.3HG0301480
										Os09t0567400-01		Histidine phosphotransfer protein, Cytokinin signaling and stress response	HORVU.MOREX.r3.4HG0332460
										Os03t0324200-01		Transcription factor involved in the ethylene signal transduction pathway, Positive regulator of ethylene response, Wound signaling	HORVU.MOREX.r3.4HG0380030
										Os03t0324300-02		Similar to ETHYLENE-INSENSITIVE3-like 1 protein.	HORVU.MOREX.r3.4HG0380030
										Os06t0605900-01		E3 ligase, Resistance to brown planthopper (BPH)	HORVU.MOREX.r3.5HG0420350
										Os12t0610200-01		Basic helix-loop-helix transcription factor, Regulation of grain size	HORVU.MOREX.r3.5HG0430270
										Os12t0601400-01		Similar to Auxin-responsive protein (Aux/IAA) (Fragment).	HORVU.MOREX.r3.5HG0433440
										Os03t0633800-01		Similar to IAA6 (Fragment).	HORVU.MOREX.r3.5HG0509090
										Os03t0742900-01		Auxin/indole-3-acetic acid protein, Control of aerenchyma and lateral root development	HORVU.MOREX.r3.5HG0509760
										Os02t0200900-01		F-box protein, Positive regulation of the resistance to brown planthopper	HORVU.MOREX.r3.6HG0578570
										Os02t0769100-01		Auxin responsive SAUR protein family protein.	HORVU.MOREX.r3.6HG0619010
										Os07t0259100-01		Ethylene receptor, Ethylene response	HORVU.MOREX.r3.6HG0610830
										Os02t0787300-01		Mitogen-activated protein kinase kinase 4, Defense response, Cell proliferation, Grain growth	HORVU.MOREX.r3.6HG0622200
										Os02t0817600-01		AUX/IAA protein family protein.	HORVU.MOREX.r3.6HG0629810
										Os02t0820900-01		Similar to Ethylene receptor-like protein 2.	HORVU.MOREX.r3.6HG0630560
										Os06t0191300-01		Similar to Mitogen-activated protein kinase kinase 4 (Fragment).	HORVU.MOREX.r3.5HG0485450
										Os06t0191500-21		NA	N/A

## Sheet: Irina KEGG MEbrown-7d ArSaBsSa
Table S9B
	category	subcategory	ID	Description	GeneRatio	BgRatio	pvalue	p.adjust	qvalue	geneID	Count	Gene description	Barley gene ID
dosa00520	Metabolism	Carbohydrate metabolism	dosa00520	Amino sugar and nucleotide sugar metabolism - Oryza sativa japonica (Japanese rice) (RAPDB)	37/604	148/4687	3.54e-05	0.00452982	0.00398594	Os05t0187100-01	37	Similar to Hexokinase.	HORVU.MOREX.r3.1HG0029910
										Os10t0542900-01		Class II chitinase a, Pathogenesis-related (PR)-3 chitinase 8	chitinase
										Os10t0543400-00		Chitinase 8.	chitinase
										Os05t0363200-01		UDP-glucuronic acid decarboxylase	HORVU.MOREX.r3.1HG0060630
										Os06t0356800-01		Similar to Xylanase inhibitor protein I precursor.	HORVU.MOREX.r3.2HG0138340
										Os04t0493400-01		Class II chitinase b, Pathogenesis-related (PR)-3 chitinase 4	HORVU.MOREX.r3.2HG0178020
										Os04t0494100-02		Class IV chitinase a, Pathogenesis-related (PR)-3 chitinase 5	HORVU.MOREX.r3.2HG0178010
										Os04t0618200-01		Similar to cDNA clone:J013046D23, full insert sequence.	HORVU.MOREX.r3.2HG0195580
										Os04t0660400-01		UDP-arabinopyranose mutase 2, Reversibly glycosylated polypeptide 2	HORVU.MOREX.r3.2HG0202110
										Os04t0636100-01		Glycosyl transferase, family 8 protein.	HORVU.MOREX.r3.2HG0207170
										Os01t0174300-01		Flavoprotein pyridine nucleotide cytochrome reductase domain containing protein.	HORVU.MOREX.r3.3HG0241330
										Os01t0660200-01		Acidic class III chitinase OsChib3a precursor (Chitinase) (EC 3.2.1.14).	HORVU.MOREX.r3.3HG0277190
										Os01t0722700-01		Similar to Hexokinase.	HORVU.MOREX.r3.3HG0285830
										Os01t0814900-01		Similar to Cytochrome b5 reductase.	HORVU.MOREX.r3.3HG0296490
										Os01t0860500-02		Similar to Hevamine A precursor [Includes: Chitinase (EC 3.2.1.14); Lysozyme (EC 3.2.1.17)].	HORVU.MOREX.r3.3HG0300110
										Os01t0847200-01		Mannose-1-phosphate guanyl transferase, GDP-mannose pyrophosphorylase, Salinity stress tolerance, Ascorbic acid synthesis	HORVU.MOREX.r3.3HG0302100
										Os08t0237200-01		Mannose-1-phosphate guanyl transferase, GDP-mannose pyrophosphorylase (GMPase) homolog	HORVU.MOREX.r3.3HG0302100
										Os01t0894300-01		Fructokinase, Fructose phosphorylation under anoxic conditions	HORVU.MOREX.r3.5HG0494080
										Os03t0425600-00		UDP-glucose dehydrogenase.	HORVU.MOREX.r3.4HG0350900
										Os11t0600900-01		Similar to Mannose-6-phosphate isomerase (ManA).	HORVU.MOREX.r3.4HG0359960
										Os03t0599800-01		UDP-arabinopyranose mutase 1, Reversibly glycosylated polypeptide 1, Cell wall synthesis, Plant growth and development	HORVU.MOREX.r3.4HG0369570
										Os03t0330000-01		Glycosyl transferase, family 8 protein.	HORVU.MOREX.r3.4HG0379320
										Os04t0682300-01		Similar to Phosphomannomutase 2 (EC 5.4.2.8) (PMM 2).	HORVU.MOREX.r3.2HG0213480
										Os03t0115100-01		Mevalonate and galactokinase family protein.	HORVU.MOREX.r3.4HG0414310
										Os12t0131100-01		Similar to Glucosamine--fructose-6-phosphate aminotransferase [isomerizing] (EC 2.6.1.16) (Hexosephosphate aminotransferase) (D-fructose-6- phosphate amidotransferase) (GFAT).	HORVU.MOREX.r3.5HG0462250
										Os09t0323000-01		Similar to UDP-galactose 4-epimerase-like protein.	HORVU.MOREX.r3.5HG0473520
										Os09t0488000-01		Glucosamine-6-phosphate acetyltransferase 1, UDP-N-acetylglucosamine biosynthesis, Required for maintaining normal root cell shape	HORVU.MOREX.r3.5HG0490760
										Os09t0531800-01		Glycosyl transferase, family 8 protein.	HORVU.MOREX.r3.5HG0498770
										Os09t0531900-01		Similar to Glycosyltransferase QUASIMODO1 (EC 2.4.1.-).	HORVU.MOREX.r3.5HG0498770
										Os03t0757900-01		Similar to UDP-glucose 6-dehydrogenase (EC 1.1.1.22) (UDP-Glc dehydrogenase) (UDP-GlcDH) (UDPGDH).	HORVU.MOREX.r3.5HG0511770
										Os12t0443500-01		Similar to UDP-glucose 6-dehydrogenase (EC 1.1.1.22) (UDP-Glc dehydrogenase) (UDP-GlcDH) (UDPGDH).	HORVU.MOREX.r3.4HG0337820
										Os12t0443600-01		Similar to UDP-glucose 6-dehydrogenase (EC 1.1.1.22) (UDP-Glc dehydrogenase) (UDP-GlcDH) (UDPGDH).	HORVU.MOREX.r3.5HG0511770
										Os02t0117700-01		UDPase	HORVU.MOREX.r3.6HG0546640
										Os02t0605900-01		Similar to Chitinase (EC 3.2.1.14) A.	HORVU.MOREX.r3.6HG0592970
										Os07t0195400-01		Phosphoacetylglucosamine mutase domain containing protein.	HORVU.MOREX.r3.7HG0667880
										Os08t0113100-01		Fructokinase, Starch storage in rice grains	HORVU.MOREX.r3.5HG0527150
										Os06t0702500-01		Ribosomal protein S5 domain 2-type fold domain containing protein.	HORVU.MOREX.r3.7HG0727100
dosa01250	Metabolism	Global and overview maps	dosa01250	Biosynthesis of nucleotide sugars - Oryza sativa japonica (Japanese rice) (RAPDB)	23/604	82/4687	0.000176524	0.0112975	0.0099411	Os05t0187100-01	23	Similar to Hexokinase.	HORVU.MOREX.r3.1HG0029910
										Os05t0363200-01		UDP-glucuronic acid decarboxylase	HORVU.MOREX.r3.1HG0060630
										Os04t0618200-01		Similar to cDNA clone:J013046D23, full insert sequence.	HORVU.MOREX.r3.2HG0195580
										Os04t0660400-01		UDP-arabinopyranose mutase 2, Reversibly glycosylated polypeptide 2	HORVU.MOREX.r3.2HG0202110
										Os01t0722700-01		Similar to Hexokinase.	HORVU.MOREX.r3.3HG0285830
										Os01t0847200-01		Mannose-1-phosphate guanyl transferase, GDP-mannose pyrophosphorylase, Salinity stress tolerance, Ascorbic acid synthesis	HORVU.MOREX.r3.3HG0302100
										Os08t0237200-01		Mannose-1-phosphate guanyl transferase, GDP-mannose pyrophosphorylase (GMPase) homolog	HORVU.MOREX.r3.3HG0302100
										Os01t0894300-01		Fructokinase, Fructose phosphorylation under anoxic conditions	HORVU.MOREX.r3.5HG0494080
										Os03t0425600-00		UDP-glucose dehydrogenase.	HORVU.MOREX.r3.4HG0350900
										Os11t0600900-01		Similar to Mannose-6-phosphate isomerase (ManA).	HORVU.MOREX.r3.4HG0359960
										Os03t0599800-01		UDP-arabinopyranose mutase 1, Reversibly glycosylated polypeptide 1, Cell wall synthesis, Plant growth and development	HORVU.MOREX.r3.4HG0369570
										Os04t0682300-01		Similar to Phosphomannomutase 2 (EC 5.4.2.8) (PMM 2).	HORVU.MOREX.r3.2HG0213480
										Os03t0115100-01		Mevalonate and galactokinase family protein.	HORVU.MOREX.r3.4HG0414310
										Os12t0131100-01		Similar to Glucosamine--fructose-6-phosphate aminotransferase [isomerizing] (EC 2.6.1.16) (Hexosephosphate aminotransferase) (D-fructose-6- phosphate amidotransferase) (GFAT).	HORVU.MOREX.r3.5HG0462250
										Os09t0323000-01		Similar to UDP-galactose 4-epimerase-like protein.	HORVU.MOREX.r3.5HG0473520
										Os09t0488000-01		Glucosamine-6-phosphate acetyltransferase 1, UDP-N-acetylglucosamine biosynthesis, Required for maintaining normal root cell shape	HORVU.MOREX.r3.5HG0490760
										Os03t0757900-01		Similar to UDP-glucose 6-dehydrogenase (EC 1.1.1.22) (UDP-Glc dehydrogenase) (UDP-GlcDH) (UDPGDH).	HORVU.MOREX.r3.5HG0511770
										Os12t0443500-01		Similar to UDP-glucose 6-dehydrogenase (EC 1.1.1.22) (UDP-Glc dehydrogenase) (UDP-GlcDH) (UDPGDH).	HORVU.MOREX.r3.4HG0337820
										Os12t0443600-01		Similar to UDP-glucose 6-dehydrogenase (EC 1.1.1.22) (UDP-Glc dehydrogenase) (UDP-GlcDH) (UDPGDH).	HORVU.MOREX.r3.5HG0511770
										Os02t0117700-01		UDPase	HORVU.MOREX.r3.6HG0546640
										Os07t0195400-01		Phosphoacetylglucosamine mutase domain containing protein.	HORVU.MOREX.r3.7HG0667880
										Os08t0113100-01		Fructokinase, Starch storage in rice grains	HORVU.MOREX.r3.5HG0527150
										Os06t0702500-01		Ribosomal protein S5 domain 2-type fold domain containing protein.	HORVU.MOREX.r3.7HG0727100
dosa01230	Metabolism	Global and overview maps	dosa01230	Biosynthesis of amino acids - Oryza sativa japonica (Japanese rice) (RAPDB)	44/604	226/4687	0.0026738	0.114082	0.100385	Os05t0558400-01	44	Similar to Branched-chain-amino-acid aminotransferase 3, chloroplast precursor (EC 2.6.1.42) (Atbcat-3).	HORVU.MOREX.r3.1HG0055830
										Os10t0549500-00		Similar to Branched-chain-amino-acid aminotransferase.	HORVU.MOREX.r3.1HG0055830
										Os08t0447000-01		3-phosphoglycerate dehydrogenase 2, Serine biosynthesis	HORVU.MOREX.r3.1HG0058280
										Os05t0573700-01		Similar to Ketol-acid reductoisomerase, chloroplast precursor (EC 1.1.1.86) (Acetohydroxy-acid reductoisomerase) (Alpha-keto-beta-hydroxylacil reductoisomerase).	HORVU.MOREX.r3.1HG0090780
										Os07t0694600-01		Prephenate dehydratase (PDT), Arogenate dehydratase (ADT), Phenylalanine biosynthesis	HORVU.MOREX.r3.2HG0107750
										Os04t0617800-01		Similar to Imidazoleglycerol-phosphate dehydratase 1 (EC 4.2.1.19) (IGPD 1).	HORVU.MOREX.r3.2HG0111060
										Os07t0622200-01		3-Deoxy-D-arabino-heptulosonate 7-phosphate synthase, Chorismate biosynthesis	HORVU.MOREX.r3.2HG0123880
										Os01t0232700-01		Similar to Histidinol dehydrogenase, chloroplast precursor (EC 1.1.1.23) (HDH). Splice isoform 2.	HORVU.MOREX.r3.2HG0165510
										Os04t0463500-01		Anthranilate synthase &beta;-subunit, Auxin biosynthesis	HORVU.MOREX.r3.2HG0173680
										Os04t0516600-01		Pyridoxal phosphate-dependent transferase, major region, subdomain 1 domain containing protein.	HORVU.MOREX.r3.2HG0189870
										Os02t0831800-01		Similar to 3-hydroxy-3-methylglutaryl-coenzyme A reductase 2.	HORVU.MOREX.r3.6HG0633830
										Os11t0455800-01		Similar to Serine hydroxymethyltransferase.	HORVU.MOREX.r3.2HG0201400
										Os04t0640600-01		Shikimate kinase.	HORVU.MOREX.r3.2HG0206550
										Os01t0276100-01		Similar to 3-isopropylmalate dehydrogenase, chloroplast precursor (EC 1.1.1.85) (Beta-IPM dehydrogenase) (IMDH) (3-IPM-DH).	HORVU.MOREX.r3.2HG0209680
										Os01t0118000-01		Similar to Fructose-bisphosphate aldolase (EC 4.1.2.13) (Fragment).	HORVU.MOREX.r3.3HG0221040
										Os01t0248400-01		Similar to Isocitrate dehydrogenase (Fragment).	HORVU.MOREX.r3.3HG0252110
										Os01t0817700-01		Similar to 2, 3-bisphosphoglycerate-independent phosphoglycerate mutase (EC 5.4.2.1) (Phosphoglyceromutase) (BPG-independent PGAM) (PGAM-I).	HORVU.MOREX.r3.3HG0297100
										Os01t0905800-01		Aldolase C-1.	HORVU.MOREX.r3.3HG0304710
										Os05t0402700-01		Similar to Fructose-bisphosphate aldolase, cytoplasmic isozyme (EC 4.1.2.13).	HORVU.MOREX.r3.3HG0304680
										Os10t0163340-01		Similar to Cytosolic aldolase.	HORVU.MOREX.r3.3HG0304710
										Os03t0291500-01		Asparagine synthetase, Biosynthesis of asparagine following the supply of ammonium	HORVU.MOREX.r3.4HG0384790
										Os03t0264400-01		&alpha;-subunit of anthranilate synthase, Tryptophan biosynthesis	HORVU.MOREX.r3.4HG0389730
										Os03t0256400-01		Similar to Imidazole glycerol phosphate synthase hisHF, chloroplast precursor (IGP synthase) (ImGP synthase) (IGPS) [Includes: Glutamine amidotransferase (EC 2.4.2.-); Cyclase (EC 4.1.3.-)].	HORVU.MOREX.r3.4HG0390930
										Os03t0196600-01		Serine acetyltransferase	HORVU.MOREX.r3.4HG0399700
										Os03t0106400-01		Branched-chain aminotransferase1, Branched-chain amino acid biosynthesis	HORVU.MOREX.r3.4HG0414880
										Os10t0167300-01		Similar to Enolase 2 (EC 4.2.1.11) (2-phosphoglycerate dehydratase 2) (2-phospho- D-glycerate hydro-lyase 2).	HORVU.MOREX.r3.5HG0440840
										Os12t0623900-01		Similar to Ethylene-responsive methionine synthase (Fragment).	HvMS
										Os12t0624000-01		Similar to Methionine synthase protein.	HvMS
										Os11t0148500-02		Cytosolic pyruvate kinase, Plant morphological development	HORVU.MOREX.r3.5HG0459370
										Os12t0145700-01		Pyruvate kinase, Regulation of grain filling	HORVU.MOREX.r3.5HG0459370
										Os11t0138600-00		Similar to Phosphoglycerate mutase family protein.	HORVU.MOREX.r3.5HG0461880
										Os11t0128800-01		Similar to Homoserine dehydrogenase-like protein.	HORVU.MOREX.r3.5HG0463300
										Os12t0125400-01		Similar to Homoserine dehydrogenase-like protein.	HORVU.MOREX.r3.5HG0463300
										Os09t0255400-01		Similar to Indole-3-glycerol phosphate synthase, chloroplast precursor (EC 4.1.1.48) (IGPS).	HORVU.MOREX.r3.5HG0470090
										Os09t0294000-01		Similar to Bifunctional aspartokinase/homoserine dehydrogenase 2, chloroplast precursor (AK-HD 2) (AK-HSDH 2) [Includes: Aspartokinase (EC 2.7.2.4); Homoserine dehydrogenase (EC 1.1.1.3)].	HORVU.MOREX.r3.5HG0471620
										Os02t0180500-01		Similar to Chorismate mutase CM2 (EC 5.4.99.5) (Chorimate mutase).	HORVU.MOREX.r3.6HG0568720
										Os02t0169300-01		Similar to Phosphoglycerate kinase, cytosolic (EC 2.7.2.3).	HORVU.MOREX.r3.6HG0572070
										Os02t0657600-00		N-acetyl glutamate kinase 2.	HORVU.MOREX.r3.6HG0600870
										Os01t0323600-01		S-adenosyl-l-methionine synthetase, Essential for histone H3K4me3 and DNA methylation, Regulation of gene expression related to flowering	HORVU.MOREX.r3.6HG0601660
										Os02t0704800-01		Similar to ornithine carbamoyltransferase.	HORVU.MOREX.r3.6HG0607460
										Os06t0133800-01		Similar to Transferase.	HORVU.MOREX.r3.7HG0645350
										Os03t0431200-00		Similar to N-acetyl-glutamate synthase.	HORVU.MOREX.r3.7HG0678210
										Os06t0668200-01		Similar to Phosphoglycerate kinase, cytosolic (EC 2.7.2.3).	HORVU.MOREX.r3.7HG0737450
										Os08t0320400-01		Similar to Indole-3-glycerol phosphate synthase-like.	HORVU.MOREX.r3.7HG0744250
dosa00270	Metabolism	Amino acid metabolism	dosa00270	Cysteine and methionine metabolism - Oryza sativa japonica (Japanese rice) (RAPDB)	25/604	113/4687	0.00406859	0.11738	0.103287	Os05t0149300-00	25	Similar to 1-aminocyclopropane-1-carboxylate oxidase.	HORVU.MOREX.r3.1HG0021970
										Os05t0149400-01		ACC oxidase, Ethylene biosynthesis	HORVU.MOREX.r3.1HG0021960
										Os10t0517500-02		Cystathionine &gamma;-lyase	HORVU.MOREX.r3.1HG0050330
										Os05t0558400-01		Similar to Branched-chain-amino-acid aminotransferase 3, chloroplast precursor (EC 2.6.1.42) (Atbcat-3).	HORVU.MOREX.r3.1HG0055830
										Os10t0549500-00		Similar to Branched-chain-amino-acid aminotransferase.	HORVU.MOREX.r3.1HG0055830
										Os08t0447000-01		3-phosphoglycerate dehydrogenase 2, Serine biosynthesis	HORVU.MOREX.r3.1HG0058280
										Os04t0578000-01		ACC synthase, Ethylene biosynthesis	HORVU.MOREX.r3.2HG0186480
										Os01t0178000-01		Modulator of auxin homeostasis, Regulation of nitrogen metabolism, Regulation of grain yield and nitrogen use efficiency	HORVU.MOREX.r3.3HG0240080
										Os03t0221200-01		Similar to Homocysteine S-methyltransferase 1 (EC 2.1.1.10) (S- methylmethionine:homocysteine methyltransferase 1) (SMM:Hcy S- methyltransferase 1) (ZmHMT-1).	HORVU.MOREX.r3.4HG0395940
										Os03t0196600-01		Serine acetyltransferase	HORVU.MOREX.r3.4HG0399700
										Os03t0161800-01		Aci-reductone-dioxygenase-like protein, Metabolism of methionine and ethylene in response to abiotic stresses	HORVU.MOREX.r3.4HG0402160
										Os03t0106400-01		Branched-chain aminotransferase1, Branched-chain amino acid biosynthesis	HORVU.MOREX.r3.4HG0414880
										Os12t0632700-01		Malate dehydrogenase, Salt stress response	HORVU.MOREX.r3.5HG0421360
										Os12t0623900-01		Similar to Ethylene-responsive methionine synthase (Fragment).	HvMS
										Os12t0624000-01		Similar to Methionine synthase protein.	HvMS
										Os11t0128800-01		Similar to Homoserine dehydrogenase-like protein.	HORVU.MOREX.r3.5HG0463300
										Os12t0125400-01		Similar to Homoserine dehydrogenase-like protein.	HORVU.MOREX.r3.5HG0463300
										Os09t0294000-01		Similar to Bifunctional aspartokinase/homoserine dehydrogenase 2, chloroplast precursor (AK-HD 2) (AK-HSDH 2) [Includes: Aspartokinase (EC 2.7.2.4); Homoserine dehydrogenase (EC 1.1.1.3)].	HORVU.MOREX.r3.5HG0471620
										Os09t0451000-01		ACC oxidase, Ethylene biosynthesis	HORVU.MOREX.r3.5HG0485780
										Os09t0451400-01		ACC oxidase, Ethylene biosynthesis	HORVU.MOREX.r3.5HG0485780
										Os01t0323600-01		S-adenosyl-l-methionine synthetase, Essential for histone H3K4me3 and DNA methylation, Regulation of gene expression related to flowering	HORVU.MOREX.r3.6HG0601660
										Os02t0773300-01		D-cysteine desulfhydrase, H<sub>2</sub>S biosynthesis	HORVU.MOREX.r3.6HG0618170
										Os03t0307200-01		Nicotianamine synthase 2, Nicotianamine biosynthesis	hvnas2
										Os03t0307300-01		Nicotianamine synthase 1 (EC 2.5.1.43) (S-adenosyl-L-methionine:S- adenosyl-L-methionine:S-adenosyl-methionine 3-amino-3- carboxypropyltransferase 1) (OsNAS1).	HORVU.MOREX.r3.4HG0382300
										Os07t0408700-02		Similar to Spermidine synthase 2 (EC 2.5.1.16) (Putrescine aminopropyltransferase 2) (SPDSY 2).	HORVU.MOREX.r3.7HG0685540
dosa00513	Metabolism	Glycan biosynthesis and metabolism	dosa00513	Various types of N-glycan biosynthesis - Oryza sativa japonica (Japanese rice) (RAPDB)	10/604	32/4687	0.00529901	0.11738	0.103287	Os04t0675500-01	10	Similar to Itm1 protein.	HORVU.MOREX.r3.2HG0210420
										Os04t0693000-01		Similar to Ribophorin I (Fragment).	HORVU.MOREX.r3.2HG0218010
										Os01t0209000-01		Alg9-like mannosyltransferase family protein.	HORVU.MOREX.r3.3HG0246370
										Os05t0301500-01		Similar to Ribophorin I (Fragment).	HORVU.MOREX.r3.4HG0410640
										Os12t0170600-01		Similar to Alpha-1, 4-fucosyltransferase.	HORVU.MOREX.r3.5HG0454660
										Os02t0798100-00		Similar to predicted protein.	HORVU.MOREX.r3.6HG0624730
										Os02t0832800-01		N-acetylglucosaminyltransferase I, Cytokinin signaling, Cellulose biosynthesis	HORVU.MOREX.r3.6HG0634130
										Os06t0229200-01		Beta 1, 3-galactosyltransferase, N-glycan galactosylation	HORVU.MOREX.r3.2HG0212560
										Os08t0472600-01		Alpha1, 3-fucosyltransferase, Basipetal auxin transport, Gravitropic response, N-glycan biosynthesis	HORVU.MOREX.r3.7HG0693910
										Os07t0209000-01		Dolichyl-diphosphooligosaccharide-protein glycosyltransferase 48 kDa subunit precursor, N-glycosylation, Root development	HORVU.MOREX.r3.7HG0726790
dosa00510	Metabolism	Glycan biosynthesis and metabolism	dosa00510	N-Glycan biosynthesis - Oryza sativa japonica (Japanese rice) (RAPDB)	11/604	38/4687	0.0066961	0.11738	0.103287	Os04t0477500-01	11	Glycosyl transferase, family 17 protein.	HORVU.MOREX.r3.2HG0175570
										Os04t0675500-01		Similar to Itm1 protein.	HORVU.MOREX.r3.2HG0210420
										Os04t0693000-01		Similar to Ribophorin I (Fragment).	HORVU.MOREX.r3.2HG0218010
										Os01t0209000-01		Alg9-like mannosyltransferase family protein.	HORVU.MOREX.r3.3HG0246370
										Os05t0301500-01		Similar to Ribophorin I (Fragment).	HORVU.MOREX.r3.4HG0410640
										Os02t0749450-01		Similar to dolichol-phosphate mannosyltransferase-related.	HORVU.MOREX.r3.5HG0495630
										Os02t0594900-01		Glycosyl transferase, family 17 protein.	HORVU.MOREX.r3.6HG0590970
										Os02t0595100-01		Similar to N-acetylglucosaminyltransferase III.	HORVU.MOREX.r3.6HG0590970
										Os02t0798100-00		Similar to predicted protein.	HORVU.MOREX.r3.6HG0624730
										Os02t0832800-01		N-acetylglucosaminyltransferase I, Cytokinin signaling, Cellulose biosynthesis	HORVU.MOREX.r3.6HG0634130
										Os07t0209000-01		Dolichyl-diphosphooligosaccharide-protein glycosyltransferase 48 kDa subunit precursor, N-glycosylation, Root development	HORVU.MOREX.r3.7HG0726790
dosa00592	Metabolism	Lipid metabolism	dosa00592	alpha-Linolenic acid metabolism - Oryza sativa japonica (Japanese rice) (RAPDB)	13/604	49/4687	0.00745117	0.11738	0.103287	Os10t0457600-01	13	Similar to Acetyl-CoA C-acyltransferase (3-ketoacyl-coa thiolase b) (EC 2.3.1.16) (Fragment).	HORVU.MOREX.r3.1HG0040000
										Os03t0225900-01		Allene oxide synthase (CYP74A2), Biosynthesis of jasmonic acid (JA)	HORVU.MOREX.r3.4HG0394970
										Os11t0210500-01		Alcohol dehydrogenase 2, Arsenite uptake via silicate transporters	HORVU.MOREX.r3.5HG0475380
										Os09t0502500-01		Alcohol dehydrogenase superfamily, zinc-containing protein.	HORVU.MOREX.r3.5HG0493170
										Os09t0503100-01		Similar to Quinone-oxidoreductase QR1 (Fragment).	HORVU.MOREX.r3.5HG0493180
										Os12t0559200-01		13-lipoxygenase, Regulation of plant defense and growth, Herbivore resistance	HORVU.MOREX.r3.7HG0639230
										Os12t0448900-01		Fatty acid alpha-dioxygenase family, Enzyme that oxygenates fatty acids into 2R-hydroperoxides	HORVU.MOREX.r3.7HG0637290
										Os06t0215500-01		Similar to Oxo-phytodienoic acid reductase.	HORVU.MOREX.r3.7HG0664270
										Os06t0215600-02		Similar to Oxo-phytodienoic acid reductase.	HORVU.MOREX.r3.7HG0664260
										Os06t0215900-01		Similar to Oxo-phytodienoic acid reductase.	HORVU.MOREX.r3.7HG0664260
										Os11t0605500-01		Acyl-CoA oxidase 2	HORVU.MOREX.r3.7HG0658050
										Os08t0508800-01		Type 2 13-lipoxygenase, Herbivore-induced defense response	HORVU.MOREX.r3.7HG0679840
										Os08t0509100-01		Similar to Lipoxygenase, chloroplast precursor (EC 1.13.11.12).	HORVU.MOREX.r3.7HG0679840
dosa00945	Metabolism	Biosynthesis of other secondary metabolites	dosa00945	Stilbenoid, diarylheptanoid and gingerol biosynthesis - Oryza sativa japonica (Japanese rice) (RAPDB)	8/604	24/4687	0.00804575	0.11738	0.103287	Os07t0501100-01	8	Chalcone synthase, Cold and salt stress response	HORVU.MOREX.r3.5HG0509270
										Os05t0212600-00		Chalcone/stilbene synthase, N-terminal domain containing protein.	HORVU.MOREX.r3.2HG0099600
										Os05t0212900-00		Similar to Chalcone synthase J (EC 2.3.1.74) (Naringenin-chalcone synthase J).	HORVU.MOREX.r3.2HG0099600
										Os05t0213100-00		Similar to Chalcone and stilbene synthases, N-terminal domain containing protein.	HORVU.MOREX.r3.2HG0099600
										Os10t0162856-00		Similar to Chalcone and stilbene synthases, N-terminal domain containing protein.	HORVU.MOREX.r3.2HG0099600
										Os10t0168300-00		Similar to Chalcone and stilbene synthases, N-terminal domain containing protein.	HORVU.MOREX.r3.2HG0099600
										Os10t0168500-00		Similar to Chalcone and stilbene synthases, N-terminal domain containing protein.	HORVU.MOREX.r3.6HG0541370
										Os10t0177300-00		Similar to Chalcone and stilbene synthases, N-terminal domain containing protein.	HORVU.MOREX.r3.6HG0541370
dosa00999	Metabolism	Biosynthesis of other secondary metabolites	dosa00999	Biosynthesis of various plant secondary metabolites - Oryza sativa japonica (Japanese rice) (RAPDB)	14/604	55/4687	0.00825327	0.11738	0.103287	Os04t0167800-01	14	Similar to Chalcone reductase homologue (Fragment).	HORVU.MOREX.r3.2HG0095510
										Os12t0265100-01		Similar to Pinoresinol-lariciresinol reductase TH2.	HORVU.MOREX.r3.2HG0108360
										Os04t0447500-01		Similar to NADPH-dependent codeinone reductase (EC 1.1.1.247).	HORVU.MOREX.r3.2HG0171730
										Os04t0474900-01		&beta;-glucosidase	HORVU.MOREX.r3.2HG0205890
										Os05t0449600-01		Similar to glycosyl hydrolase family 3 protein.	HORVU.MOREX.r3.2HG0198780
										Os01t0813700-01		Similar to Non-cyanogenic beta-glucosidase.	HORVU.MOREX.r3.3HG0312760
										Os01t0930800-01		Glycoside hydrolase, family 1 protein.	HORVU.MOREX.r3.3HG0312880
										Os03t0212800-01		Beta-glucosidase, ABA recycling, Drought tolerance, Control of photosynthesis	HORVU.MOREX.r3.4HG0397010
										Os09t0511900-01		Glycosyl hydrolase family 1 (GH1) beta-glucosidase, Seed germination, Root elongation, Drought tolerance	HORVU.MOREX.r3.5HG0495430
										Os03t0824600-00		Similar to cytokinin-N-glucosyltransferase 1.	HORVU.MOREX.r3.5HG0527570
										Os01t0323600-01		S-adenosyl-l-methionine synthetase, Essential for histone H3K4me3 and DNA methylation, Regulation of gene expression related to flowering	HORVU.MOREX.r3.6HG0601660
										Os03t0307200-01		Nicotianamine synthase 2, Nicotianamine biosynthesis	hvnas2
										Os03t0307300-01		Nicotianamine synthase 1 (EC 2.5.1.43) (S-adenosyl-L-methionine:S- adenosyl-L-methionine:S-adenosyl-methionine 3-amino-3- carboxypropyltransferase 1) (OsNAS1).	HORVU.MOREX.r3.4HG0382300
										Os06t0320200-01		Similar to OSIGBa0135C13.7 protein.	HORVU.MOREX.r3.7HG0675410
dosa00051	Metabolism	Carbohydrate metabolism	dosa00051	Fructose and mannose metabolism - Oryza sativa japonica (Japanese rice) (RAPDB)	14/604	56/4687	0.0097416	0.124692	0.109721	Os05t0187100-01	14	Similar to Hexokinase.	HORVU.MOREX.r3.1HG0029910
										Os01t0118000-01		Similar to Fructose-bisphosphate aldolase (EC 4.1.2.13) (Fragment).	HORVU.MOREX.r3.3HG0221040
										Os01t0722700-01		Similar to Hexokinase.	HORVU.MOREX.r3.3HG0285830
										Os01t0847200-01		Mannose-1-phosphate guanyl transferase, GDP-mannose pyrophosphorylase, Salinity stress tolerance, Ascorbic acid synthesis	HORVU.MOREX.r3.3HG0302100
										Os08t0237200-01		Mannose-1-phosphate guanyl transferase, GDP-mannose pyrophosphorylase (GMPase) homolog	HORVU.MOREX.r3.3HG0302100
										Os01t0905800-01		Aldolase C-1.	HORVU.MOREX.r3.3HG0304710
										Os05t0402700-01		Similar to Fructose-bisphosphate aldolase, cytoplasmic isozyme (EC 4.1.2.13).	HORVU.MOREX.r3.3HG0304680
										Os10t0163340-01		Similar to Cytosolic aldolase.	HORVU.MOREX.r3.3HG0304710
										Os01t0894300-01		Fructokinase, Fructose phosphorylation under anoxic conditions	HORVU.MOREX.r3.5HG0494080
										Os11t0600900-01		Similar to Mannose-6-phosphate isomerase (ManA).	HORVU.MOREX.r3.4HG0359960
										Os04t0682300-01		Similar to Phosphomannomutase 2 (EC 5.4.2.8) (PMM 2).	HORVU.MOREX.r3.2HG0213480
										Os06t0129700-01		Nudix hydrolase 14, Negative modulation of flag leaf angle, Regulation of grain quality, Grain chalkiness	HORVU.MOREX.r3.7HG0643810
										Os06t0326400-01		Catalytic alpha-subunit 2 of pyrophosphate-fructose 6-phosphate 1-phosphotransferase	HORVU.MOREX.r3.7HG0676180
										Os08t0113100-01		Fructokinase, Starch storage in rice grains	HORVU.MOREX.r3.5HG0527150
dosa04146	Cellular Processes	Transport and catabolism	dosa04146	Peroxisome - Oryza sativa japonica (Japanese rice) (RAPDB)	19/604	87/4687	0.0131871	0.15345	0.135026	Os04t0353600-01	19	Similar to OSIGBa0092G14.1 protein.	HORVU.MOREX.r3.1HG0003080
										Os04t0354400-00		Similar to OSIGBa0092G14.8 protein.	HORVU.MOREX.r3.1HG0003080
										Os04t0354600-01		Similar to Acyl CoA reductase-like protein.	HORVU.MOREX.r3.1HG0003080
										Os10t0457600-01		Similar to Acetyl-CoA C-acyltransferase (3-ketoacyl-coa thiolase b) (EC 2.3.1.16) (Fragment).	HORVU.MOREX.r3.1HG0040000
										Os04t0623500-01		Similar to H0215F08.7 protein.	HORVU.MOREX.r3.2HG0194750
										Os10t0329300-01		Similar to Mevalonate kinase (EC 2.7.1.36) (MK).	HORVU.MOREX.r3.2HG0209080
										Os01t0248400-01		Similar to Isocitrate dehydrogenase (Fragment).	HORVU.MOREX.r3.3HG0252110
										Os02t0245100-01		Similar to Peroxisomal targeting signal type 2 receptor.	HORVU.MOREX.r3.3HG0299280
										Os01t0505400-01		Similar to 2-hydroxyphytanoyl-CoA lyase.	HORVU.MOREX.r3.3HG0313120
										Os11t0169800-01		Similar to Long-chain-fatty-acid--CoA ligase 4 (EC 6.2.1.3) (Long-chain acyl-CoA synthetase 4) (LACS 4).	HORVU.MOREX.r3.4HG0349170
										Os09t0133200-01		Similar to Dehydrogenase/reductase SDR family member 4 (EC 1.1.1.184) (NADPH- dependent carbonyl reductase/NADP-retinol dehydrogenase) (CR) (PHCR) (Peroxisomal short-chain alcohol dehydrogenase) (NADPH-dependent retinol dehydrogenase/reductase) (NDRD) (SCAD-SRL) (humNRDR) (PSCD). Splice isoform 2.	HORVU.MOREX.r3.5HG0468870
										Os05t0317200-01		AMP-dependent synthetase and ligase domain containing protein.	HORVU.MOREX.r3.5HG0470130
										Os09t0394100-01		Malonyl-CoA decarboxylase family protein.	HORVU.MOREX.r3.5HG0478610
										Os03t0351500-01		Cu/Zn-Superoxidase Dismutase, Target of miR398b, Resistance to rice blast disease	HORVU.MOREX.r3.2HG0115300
										Os03t0845500-01		Similar to Acyl-CoA synthetase-like protein.	HORVU.MOREX.r3.5HG0533330
										Os02t0226000-01		Similar to Peroxisomal membrane protein PMP22 (22 kDa peroxisomal membrane protein).	HORVU.MOREX.r3.6HG0580590
										Os06t0158000-01		Similar to Acyl-CoA synthetase (EC 6.2.1.3).	HORVU.MOREX.r3.7HG0653740
										Os11t0605500-01		Acyl-CoA oxidase 2	HORVU.MOREX.r3.7HG0658050
										Os08t0298700-01		Similar to male sterility protein 2.	HORVU.MOREX.r3.3HG0220320
dosa00010	Metabolism	Carbohydrate metabolism	dosa00010	Glycolysis / Gluconeogenesis - Oryza sativa japonica (Japanese rice) (RAPDB)	26/604	132/4687	0.0162605	0.171492	0.150902	Os05t0156700-01	26	Similar to Dihydrolipoyl dehydrogenase.	HORVU.MOREX.r3.1HG0024280
										Os05t0187100-01		Similar to Hexokinase.	HORVU.MOREX.r3.1HG0029910
										Os07t0621800-01		Alcohol dehydrogenase superfamily, zinc-containing protein.	HORVU.MOREX.r3.2HG0123970
										Os04t0458600-01		Similar to ORW1943Ba0077G13.3 protein.	HORVU.MOREX.r3.2HG0173160
										Os01t0118000-01		Similar to Fructose-bisphosphate aldolase (EC 4.1.2.13) (Fragment).	HORVU.MOREX.r3.3HG0221040
										Os01t0722700-01		Similar to Hexokinase.	HORVU.MOREX.r3.3HG0285830
										Os01t0817700-01		Similar to 2, 3-bisphosphoglycerate-independent phosphoglycerate mutase (EC 5.4.2.1) (Phosphoglyceromutase) (BPG-independent PGAM) (PGAM-I).	HORVU.MOREX.r3.3HG0297100
										Os01t0905800-01		Aldolase C-1.	HORVU.MOREX.r3.3HG0304710
										Os05t0402700-01		Similar to Fructose-bisphosphate aldolase, cytoplasmic isozyme (EC 4.1.2.13).	HORVU.MOREX.r3.3HG0304680
										Os10t0163340-01		Similar to Cytosolic aldolase.	HORVU.MOREX.r3.3HG0304710
										Os03t0293500-01		Similar to Pyruvate decarboxylase isozyme 2.	HORVU.MOREX.r3.4HG0384560
										Os03t0189400-01		Similar to Alcohol dehydrogenase ADH.	HORVU.MOREX.r3.4HG0406770
										Os10t0167300-01		Similar to Enolase 2 (EC 4.2.1.11) (2-phosphoglycerate dehydratase 2) (2-phospho- D-glycerate hydro-lyase 2).	HORVU.MOREX.r3.5HG0440840
										Os12t0616900-01		Similar to Pyruvate dehydrogenase E1 beta subunit (Fragment).	HORVU.MOREX.r3.5HG0426480
										Os11t0148500-02		Cytosolic pyruvate kinase, Plant morphological development	HORVU.MOREX.r3.5HG0459370
										Os12t0145700-01		Pyruvate kinase, Regulation of grain filling	HORVU.MOREX.r3.5HG0459370
										Os11t0138600-00		Similar to Phosphoglycerate mutase family protein.	HORVU.MOREX.r3.5HG0461880
										Os11t0138600-00		Similar to Phosphoglycerate mutase family protein.	HORVU.MOREX.r3.5HG0461880
										Os02t0105200-01		Similar to Dihydrolipoamide S-acetyltransferase (EC 2.3.1.12).	HORVU.MOREX.r3.6HG0541800
										Os07t0410100-01		Similar to Dihydrolipoamide S-acetyltransferase (EC 2.3.1.12).	HORVU.MOREX.r3.6HG0541800
										Os02t0169300-01		Similar to Phosphoglycerate kinase, cytosolic (EC 2.7.2.3).	HORVU.MOREX.r3.6HG0572070
										Os02t0739600-01		Similar to Pyruvate dehydrogenase E1 component alpha subunit, mitochondrial precursor (EC 1.2.4.1) (PDHE1-A).	HORVU.MOREX.r3.6HG0616110
										Os02t0815500-01		S-nitrosoglutathione reductase, Root growth tolerance to ammonium, Potassium homeostasis	HORVU.MOREX.r3.6HG0628930
										Os06t0326400-01		Catalytic alpha-subunit 2 of pyrophosphate-fructose 6-phosphate 1-phosphotransferase	HORVU.MOREX.r3.7HG0676180
										Os06t0499900-01		Similar to Dihydrolipoamide acetyltransferase (E2) subunit of PDC (Fragment).	HORVU.MOREX.r3.7HG0701250
										Os06t0668200-01		Similar to Phosphoglycerate kinase, cytosolic (EC 2.7.2.3).	HORVU.MOREX.r3.7HG0737450
dosa00965	Metabolism	Biosynthesis of other secondary metabolites	dosa00965	Betalain biosynthesis - Oryza sativa japonica (Japanese rice) (RAPDB)	3/604	5/4687	0.0174172	0.171492	0.150902	Os08t0140300-01	3	Aromatic L-amino acid decarboxylase (AADC), Senescence-induced serotonin biosynthesis	HORVU.MOREX.r3.3HG0224270
										Os01t0878800-01		Similar to 4, 5-DOPA dioxygenase extradiol.	HORVU.MOREX.r3.6HG0540880
										Os01t0878900-01		Similar to 4, 5-DOPA dioxygenase extradiol-like protein.	HORVU.MOREX.r3.6HG0540880
dosa01200	Metabolism	Global and overview maps	dosa01200	Carbon metabolism - Oryza sativa japonica (Japanese rice) (RAPDB)	45/604	259/4687	0.019734	0.177632	0.156305	Os05t0156700-01	45	Similar to Dihydrolipoyl dehydrogenase.	HORVU.MOREX.r3.1HG0024280
										Os05t0186300-01		Cytosolic NADP malic enzyme	HORVU.MOREX.r3.1HG0029730
										Os05t0187100-01		Similar to Hexokinase.	HORVU.MOREX.r3.1HG0029910
										Os08t0447000-01		3-phosphoglycerate dehydrogenase 2, Serine biosynthesis	HORVU.MOREX.r3.1HG0058280
										Os12t0274700-01		Similar to Petunia ribulose 1, 5-bisphosphate carboxylase small subunit mRNA (clone pSSU 51), partial cds. (Fragment).	HORVU.MOREX.r3.2HG0104780
										Os12t0291100-01		Similar to Petunia ribulose 1, 5-bisphosphate carboxylase small subunit mRNA (clone pSSU 51), partial cds. (Fragment).	HORVU.MOREX.r3.2HG0104730
										Os12t0291400-01		Similar to Petunia ribulose 1, 5-bisphosphate carboxylase small subunit mRNA (clone pSSU 51), partial cds. (Fragment).	HORVU.MOREX.r3.2HG0104730
										Os12t0292400-01		Similar to Petunia ribulose 1, 5-bisphosphate carboxylase small subunit mRNA (clone pSSU 51), partial cds. (Fragment).	HORVU.MOREX.r3.2HG0104730
										Os07t0621800-01		Alcohol dehydrogenase superfamily, zinc-containing protein.	HORVU.MOREX.r3.2HG0123970
										Os04t0623500-01		Similar to H0215F08.7 protein.	HORVU.MOREX.r3.2HG0194750
										Os11t0455800-01		Similar to Serine hydroxymethyltransferase.	HORVU.MOREX.r3.2HG0201400
										Os01t0276100-01		Similar to 3-isopropylmalate dehydrogenase, chloroplast precursor (EC 1.1.1.85) (Beta-IPM dehydrogenase) (IMDH) (3-IPM-DH).	HORVU.MOREX.r3.2HG0209680
										Os01t0118000-01		Similar to Fructose-bisphosphate aldolase (EC 4.1.2.13) (Fragment).	HORVU.MOREX.r3.3HG0221040
										Os01t0248400-01		Similar to Isocitrate dehydrogenase (Fragment).	HORVU.MOREX.r3.3HG0252110
										Os01t0722700-01		Similar to Hexokinase.	HORVU.MOREX.r3.3HG0285830
										Os01t0752200-01		Enoyl-CoA hydratase/isomerase, Regulation of grain number and the yield	HORVU.MOREX.r3.3HG0289150
										Os01t0764900-01		Similar to Formamidase.	HORVU.MOREX.r3.3HG0291310
										Os01t0817700-01		Similar to 2, 3-bisphosphoglycerate-independent phosphoglycerate mutase (EC 5.4.2.1) (Phosphoglyceromutase) (BPG-independent PGAM) (PGAM-I).	HORVU.MOREX.r3.3HG0297100
										Os01t0905800-01		Aldolase C-1.	HORVU.MOREX.r3.3HG0304710
										Os05t0402700-01		Similar to Fructose-bisphosphate aldolase, cytoplasmic isozyme (EC 4.1.2.13).	HORVU.MOREX.r3.3HG0304680
										Os10t0163340-01		Similar to Cytosolic aldolase.	HORVU.MOREX.r3.3HG0304710
										Os03t0196600-01		Serine acetyltransferase	HORVU.MOREX.r3.4HG0399700
										Os03t0189400-01		Similar to Alcohol dehydrogenase ADH.	HORVU.MOREX.r3.4HG0406770
										Os12t0632700-01		Malate dehydrogenase, Salt stress response	HORVU.MOREX.r3.5HG0421360
										Os10t0167300-01		Similar to Enolase 2 (EC 4.2.1.11) (2-phosphoglycerate dehydratase 2) (2-phospho- D-glycerate hydro-lyase 2).	HORVU.MOREX.r3.5HG0440840
										Os12t0616900-01		Similar to Pyruvate dehydrogenase E1 beta subunit (Fragment).	HORVU.MOREX.r3.5HG0426480
										Os11t0148500-02		Cytosolic pyruvate kinase, Plant morphological development	HORVU.MOREX.r3.5HG0459370
										Os12t0145700-01		Pyruvate kinase, Regulation of grain filling	HORVU.MOREX.r3.5HG0459370
										Os11t0138600-00		Similar to Phosphoglycerate mutase family protein.	HORVU.MOREX.r3.5HG0461880
										Os09t0315700-01		Phosphoenolpyruvate carboxylase	HORVU.MOREX.r3.5HG0472960
										Os03t0815200-01		Similar to Methylenetetrahydrofolate reductase (EC 1.5.1.20).	HORVU.MOREX.r3.5HG0524560
										Os02t0105200-01		Similar to Dihydrolipoamide S-acetyltransferase (EC 2.3.1.12).	HORVU.MOREX.r3.6HG0541800
										Os07t0410100-01		Similar to Dihydrolipoamide S-acetyltransferase (EC 2.3.1.12).	HORVU.MOREX.r3.6HG0541800
										Os02t0562700-01		Glyoxylate reductase	HORVU.MOREX.r3.6HG0569040
										Os02t0169300-01		Similar to Phosphoglycerate kinase, cytosolic (EC 2.7.2.3).	HORVU.MOREX.r3.6HG0572070
										Os02t0244700-01		Phosphoenolpyruvate carboxylase, Nitrogen accumulation	HORVU.MOREX.r3.6HG0587010
										Os02t0739600-01		Similar to Pyruvate dehydrogenase E1 component alpha subunit, mitochondrial precursor (EC 1.2.4.1) (PDHE1-A).	HORVU.MOREX.r3.6HG0616110
										Os02t0815500-01		S-nitrosoglutathione reductase, Root growth tolerance to ammonium, Potassium homeostasis	HORVU.MOREX.r3.6HG0628930
										Os06t0133800-01		Similar to Transferase.	HORVU.MOREX.r3.7HG0645350
										Os11t0605500-01		Acyl-CoA oxidase 2	HORVU.MOREX.r3.7HG0658050
										Os06t0486800-01		Similar to Formate dehydrogenase, mitochondrial precursor (EC 1.2.1.2) (NAD- dependent formate dehydrogenase) (FDH).	HORVU.MOREX.r3.7HG0676800
										Os06t0486900-01		Similar to Formate dehydrogenase, mitochondrial precursor (EC 1.2.1.2) (NAD- dependent formate dehydrogenase) (FDH).	HORVU.MOREX.r3.7HG0676800
										Os08t0562100-01		Malate dehydrogenase 8.2	HORVU.MOREX.r3.7HG0690370
										Os06t0499900-01		Similar to Dihydrolipoamide acetyltransferase (E2) subunit of PDC (Fragment).	HORVU.MOREX.r3.7HG0701250
										Os06t0668200-01		Similar to Phosphoglycerate kinase, cytosolic (EC 2.7.2.3).	HORVU.MOREX.r3.7HG0737450
dosa00061	Metabolism	Lipid metabolism	dosa00061	Fatty acid biosynthesis - Oryza sativa japonica (Japanese rice) (RAPDB)	11/604	44/4687	0.0208163	0.177632	0.156305	Os04t0643300-01	11	Similar to 3-ketoacyl carrier protein synthase III.	HORVU.MOREX.r3.2HG0205750
										Os07t0170000-00		Similar to Brn1-like protein.	HORVU.MOREX.r3.3HG0225490
										Os01t0919900-01		Fatty acid desaturase, Rice ortholog of SSI2, Negative regulation of defense responses	HORVU.MOREX.r3.3HG0310210
										Os11t0169800-01		Similar to Long-chain-fatty-acid--CoA ligase 4 (EC 6.2.1.3) (Long-chain acyl-CoA synthetase 4) (LACS 4).	HORVU.MOREX.r3.4HG0349170
										Os05t0317200-01		AMP-dependent synthetase and ligase domain containing protein.	HORVU.MOREX.r3.5HG0470130
										Os03t0845500-01		Similar to Acyl-CoA synthetase-like protein.	HORVU.MOREX.r3.5HG0533330
										Os06t0158000-01		Similar to Acyl-CoA synthetase (EC 6.2.1.3).	HORVU.MOREX.r3.7HG0653740
										Os03t0741000-00		Similar to Acyl-[acyl-carrier protein] desaturase.	HORVU.MOREX.r3.7HG0668240
										Os06t0503800-00		Hypothetical conserved gene.	HORVU.MOREX.r3.7HG0668240
										Os08t0200100-01		Ribonucleotide reductase-related domain containing protein.	HORVU.MOREX.r3.7HG0668240
										Os06t0596300-01		Similar to Acyl-ACP thioesterase (Fragment).	HORVU.MOREX.r3.7HG0714350
dosa02010	Environmental Information Processing	Membrane transport	dosa02010	ABC transporters - Oryza sativa japonica (Japanese rice) (RAPDB)	10/604	39/4687	0.0227319	0.181855	0.16002	Os06t0128300-01	10	Mitochondrial half ABC (ATP-binding cassette) transporter, Iron homeostasis, Meristem maintenance	HORVU.MOREX.r3.2HG0099650
										Os01t0615500-00		ABC transporter-like domain containing protein.	HORVU.MOREX.r3.3HG0271600
										Os01t0342750-01		Hypothetical conserved gene.	HORVU.MOREX.r3.3HG0288800
										Os01t0173900-01		Similar to MRP-like ABC transporter.	HORVU.MOREX.r3.3HG0302160
										Os09t0472100-01		Similar to ABC transporter.	HORVU.MOREX.r3.5HG0488300
										Os09t0472200-00		Similar to white-brown-complex ABC transporter family.	HORVU.MOREX.r3.5HG0488300
										Os02t0189800-00		Similar to Felis catus multi-drug resistance related (Fragment).	HORVU.MOREX.r3.6HG0574990
										Os02t0190000-00		Putative uncharacterized protein.	HORVU.MOREX.r3.6HG0574990
										Os02t0190300-01		P-glycoprotein homologue.	HORVU.MOREX.r3.6HG0574990
										Os06t0503100-01		ABC-2 type transporter domain containing protein.	HORVU.MOREX.r3.6HG0559790

## Sheet: Irina KEGG MEbrown-21d ArSaBsSa
Table S9C
	category	subcategory	ID	Description	GeneRatio	BgRatio	pvalue	p.adjust	qvalue	geneID	Count	Gene description	Barley geneID
dosa03060	Genetic Information Processing	Folding, sorting and degradation	dosa03060	Protein export - Oryza sativa japonica (Japanese rice) (RAPDB)	2024-05-13	59/4687	3.17e-07	3.17e-06	1.67e-06	Os01t0565900-01	5	Similar to Protein transport protein Sec61 beta subunit.	HORVU.MOREX.r3.3HG0266020
										Os12t0173366-01		Preprotein translocase Sec, Sec61-beta subunit, eukarya domain containing protein.	HORVU.MOREX.r3.3HG0266020
										Os03t0213100-01		Similar to Sec61p.	HORVU.MOREX.r3.3HG0281780
										Os09t0347500-01		Similar to Protein transport protein Sec61 alpha subunit isoform 2 (Sec61 alpha- 2).	HORVU.MOREX.r3.3HG0281780
										Os09t0347700-01		Similar to Sec61p.	HORVU.MOREX.r3.3HG0281780
dosa04145	Cellular Processes	Transport and catabolism	dosa04145	Phagosome - Oryza sativa japonica (Japanese rice) (RAPDB)	2024-05-13	75/4687	1.07e-06	4.62e-06	2.43e-06	Os01t0565900-01	5	Similar to Protein transport protein Sec61 beta subunit.	HORVU.MOREX.r3.3HG0266020
										Os12t0173366-01		Preprotein translocase Sec, Sec61-beta subunit, eukarya domain containing protein.	HORVU.MOREX.r3.3HG0266020
										Os03t0213100-01		Similar to Sec61p.	HORVU.MOREX.r3.3HG0281780
										Os09t0347500-01		Similar to Protein transport protein Sec61 alpha subunit isoform 2 (Sec61 alpha- 2).	HORVU.MOREX.r3.3HG0281780
										Os09t0347700-01		Similar to Sec61p.	HORVU.MOREX.r3.3HG0281780
dosa00944	Metabolism	Biosynthesis of other secondary metabolites	dosa00944	Flavone and flavonol biosynthesis - Oryza sativa japonica (Japanese rice) (RAPDB)	2024-03-13	9/4687	1.39e-06	4.62e-06	2.43e-06	Os01t0176000-01	3	UDP-glucuronosyl/UDP-glucosyltransferase family protein.	HORVU.MOREX.r3.3HG0240490
										Os01t0176100-00		UDP-glucuronosyl/UDP-glucosyltransferase family protein.	HORVU.MOREX.r3.3HG0240490
										Os01t0176200-01		UDP-glucuronosyl/UDP-glucosyltransferase family protein.	HORVU.MOREX.r3.3HG0240490
dosa04141	Genetic Information Processing	Folding, sorting and degradation	dosa04141	Protein processing in endoplasmic reticulum - Oryza sativa japonica (Japanese rice) (RAPDB)	2024-05-13	197/4687	0.000121816	0.000304539	0.000160284	Os01t0565900-01	5	Similar to Protein transport protein Sec61 beta subunit.	HORVU.MOREX.r3.3HG0266020
										Os12t0173366-01		Preprotein translocase Sec, Sec61-beta subunit, eukarya domain containing protein.	HORVU.MOREX.r3.3HG0266020
										Os03t0213100-01		Similar to Sec61p.	HORVU.MOREX.r3.3HG0281780
										Os09t0347500-01		Similar to Protein transport protein Sec61 alpha subunit isoform 2 (Sec61 alpha- 2).	HORVU.MOREX.r3.3HG0281780
										Os09t0347700-01		Similar to Sec61p.	HORVU.MOREX.r3.3HG0281780
dosa00400	Metabolism	Amino acid metabolism	dosa00400	Phenylalanine, tyrosine and tryptophan biosynthesis - Oryza sativa japonica (Japanese rice) (RAPDB)	2024-02-13	50/4687	0.00807119	0.0161424	0.00849598	Os07t0182100-01	2	Similar to Tryptophan synthase alpha chain.	HORVU.MOREX.r3.1HG0093550
										Os03t0264400-01		&alpha;-subunit of anthranilate synthase, Tryptophan biosynthesis	HORVU.MOREX.r3.4HG0389730
dosa02010	Environmental Information Processing	Membrane transport	dosa02010	ABC transporters - Oryza sativa japonica (Japanese rice) (RAPDB)	2024-01-13	39/4687	0.103058	0.171763	0.0904017	Os01t0342750-01	1	Hypothetical conserved gene.	HORVU.MOREX.r3.3HG0288800
dosa01230	Metabolism	Global and overview maps	dosa01230	Biosynthesis of amino acids - Oryza sativa japonica (Japanese rice) (RAPDB)	2024-02-13	226/4687	0.127384	0.181977	0.0957771	Os07t0182100-01	2	Similar to Tryptophan synthase alpha chain.	HORVU.MOREX.r3.1HG0093550
										Os03t0264400-01		&alpha;-subunit of anthranilate synthase, Tryptophan biosynthesis	HORVU.MOREX.r3.4HG0389730
