# Supplementary material for: Rhizobacteria prime the activation of plant defense and nutritional responses to suppress aphid populations on barley over time
Source: New Phytol. 2025 Jun 26;247(5):2390–405. doi: 10.1111/nph.70319 (PMC12329176; doi:10.1111/nph.70319)
Supplement: Supplementary file 9 — Table S10 The number of hub genes extracted in each selected module of interest per time point, after 24 h, 7 d, and 21 d of aphid feeding. [file NPH-247-2390-s010.xlsx]

## Sheet: Irina 24h ArSa&BsSa MEbrown
Table S10A
	gene	correlation	pvalue
1	HORVU.MOREX.r3.6HG0592870	0.971492	1.31728e-14
2	HORVU.MOREX.r3.7HG0639370	0.959164	5.43024e-13
3	HORVU.MOREX.r3.1HG0087620	0.956901	9.47259e-13
4	HORVU.MOREX.r3.7HG0634340	0.956833	9.62655e-13
5	HORVU.MOREX.r3.4HG0374480	0.953747	1.9608e-12
6	HORVU.MOREX.r3.4HG0413650	0.952382	2.64526e-12
7	HORVU.MOREX.r3.3HG0248640	0.948392	6.04957e-12
8	HORVU.MOREX.r3.3HG0319350	0.947201	7.64616e-12
9	HORVU.MOREX.r3.7HG0734860	0.946138	9.38225e-12
10	HORVU.MOREX.r3.2HG0156430	0.945358	1.08736e-11
11	HORVU.MOREX.r3.1HG0073880	0.944334	1.31551e-11
12	HORVU.MOREX.r3.7HG0721590	0.943451	1.5456e-11
13	HORVU.MOREX.r3.1HG0004690	0.942335	1.88821e-11
14	HORVU.MOREX.r3.2HG0113330	0.940118	2.77862e-11
15	HORVU.MOREX.r3.2HG0122880	0.938941	3.39081e-11
16	HORVU.MOREX.r3.2HG0200390	0.935944	5.53383e-11
17	HORVU.MOREX.r3.3HG0237920	0.935686	5.76612e-11
18	HORVU.MOREX.r3.6HG0606180	0.934815	6.6149e-11
19	HORVU.MOREX.r3.3HG0301850	0.933816	7.72532e-11
20	HORVU.MOREX.r3.5HG0516640	0.93139	1.11528e-10
21	HORVU.MOREX.r3.6HG0592760	0.930706	1.23397e-10
22	HORVU.MOREX.r3.7HG0684820	0.929251	1.5248e-10
23	HORVU.MOREX.r3.7HG0642750	0.928279	1.75207e-10
24	HORVU.MOREX.r3.3HG0297350	0.928055	1.80876e-10
25	HORVU.MOREX.r3.4HG0341070	0.926175	2.3515e-10
26	HORVU.MOREX.r3.2HG0201810	0.925448	2.59786e-10
27	HORVU.MOREX.r3.2HG0150570	0.922053	4.08356e-10
28	HORVU.MOREX.r3.4HG0339810	0.920995	4.68251e-10
29	HORVU.MOREX.r3.5HG0520930	0.920255	5.14692e-10
30	HORVU.MOREX.r3.7HG0741770	0.916333	8.37159e-10
31	HORVU.MOREX.r3.7HG0668510	0.915202	9.5912e-10
32	HORVU.MOREX.r3.7HG0679520	0.913409	1.18516e-09
33	HORVU.MOREX.r3.1HG0066390	0.912535	1.31178e-09
34	HORVU.MOREX.r3.5HG0464440	0.911508	1.47596e-09
35	HORVU.MOREX.r3.3HG0239900	0.910586	1.63884e-09
36	HORVU.MOREX.r3.7HG0731630	0.91015	1.72127e-09
37	HORVU.MOREX.r3.5HG0491150	0.909934	1.7635e-09
38	HORVU.MOREX.r3.3HG0224740	0.907872	2.21609e-09
39	HORVU.MOREX.r3.2HG0152230	0.90787	2.21641e-09
40	HORVU.MOREX.r3.3HG0301040	0.907065	2.4198e-09
41	HORVU.MOREX.r3.2HG0187870	0.905385	2.89843e-09
42	HORVU.MOREX.r3.5HG0536200	0.905191	2.95885e-09
43	HORVU.MOREX.r3.7HG0746540	0.904898	3.05222e-09
44	HORVU.MOREX.r3.3HG0244320	0.904878	3.0587e-09
45	HORVU.MOREX.r3.4HG0379920	0.904763	3.09599e-09
46	HORVU.MOREX.r3.7HG0730010	0.903743	3.4465e-09
47	HORVU.MOREX.r3.7HG0751450	0.903692	3.4649e-09
48	HORVU.MOREX.r3.4HG0345230	0.903685	3.46757e-09
49	HORVU.MOREX.r3.5HG0487460	0.902631	3.86886e-09
50	HORVU.MOREX.r3.6HG0596770	0.901713	4.25181e-09
51	HORVU.MOREX.r3.2HG0119270	0.901671	4.27013e-09
52	HORVU.MOREX.r3.4HG0391570	0.901218	4.47219e-09
53	HORVU.MOREX.r3.2HG0184710	0.901179	4.49011e-09
54	HORVU.MOREX.r3.7HG0724830	0.900352	4.88235e-09
55	HORVU.MOREX.r3.3HG0285570	0.900234	4.94064e-09
56	HORVU.MOREX.r3.5HG0485560	0.899703	5.21134e-09
57	HORVU.MOREX.r3.2HG0204820	0.897457	6.50909e-09
58	HORVU.MOREX.r3.4HG0398130	0.896214	7.34492e-09
59	HORVU.MOREX.r3.3HG0305900	0.896142	7.39625e-09
60	HORVU.MOREX.r3.3HG0285660	0.895873	7.59106e-09
61	HORVU.MOREX.r3.2HG0198940	0.895766	7.66962e-09
62	HORVU.MOREX.r3.2HG0141490	0.895576	7.81093e-09
63	HORVU.MOREX.r3.7HG0678130	0.895451	7.90516e-09
64	HORVU.MOREX.r3.1HG0056410	0.895356	7.97754e-09
65	HORVU.MOREX.r3.7HG0675390	0.895072	8.19673e-09
66	HORVU.MOREX.r3.3HG0242170	0.895068	8.19981e-09
67	HORVU.MOREX.r3.2HG0200310	0.894569	8.5994e-09
68	HORVU.MOREX.r3.4HG0389490	0.89454	8.62363e-09
69	HORVU.MOREX.r3.6HG0619500	0.894519	8.64043e-09
70	HORVU.MOREX.r3.4HG0344050	0.893961	9.10979e-09
71	HORVU.MOREX.r3.2HG0155750	0.89365	9.38051e-09
72	HORVU.MOREX.r3.4HG0380030	0.892946	1.00219e-08
73	HORVU.MOREX.r3.3HG0252770	0.892768	1.019e-08
74	HORVU.MOREX.r3.2HG0209690	0.891995	1.09493e-08
75	HORVU.MOREX.r3.3HG0272300	0.891347	1.16249e-08
76	HORVU.MOREX.r3.6HG0593390	0.890725	1.23085e-08
77	HORVU.MOREX.r3.7HG0731640	0.890458	1.26126e-08
78	HORVU.MOREX.r3.2HG0191470	0.890274	1.2826e-08
79	HORVU.MOREX.r3.3HG0246400	0.888599	1.49223e-08
80	HORVU.MOREX.r3.7HG0727880	0.888159	1.55224e-08
81	HORVU.MOREX.r3.4HG0342730	0.887682	1.61964e-08
82	HORVU.MOREX.r3.6HG0599820	0.887393	1.66169e-08
83	HORVU.MOREX.r3.3HG0309090	0.886544	1.79116e-08
84	HORVU.MOREX.r3.5HG0469700	0.886434	1.80856e-08
85	HORVU.MOREX.r3.5HG0528290	0.884019	2.231e-08
86	HORVU.MOREX.r3.5HG0489610	0.883552	2.32231e-08
87	HORVU.MOREX.r3.7HG0723730	0.883104	2.41281e-08
88	HORVU.MOREX.r3.7HG0722700	0.882393	2.56309e-08
89	HORVU.MOREX.r3.2HG0117610	0.882219	2.60117e-08
90	HORVU.MOREX.r3.2HG0173200	0.880558	2.99054e-08
91	HORVU.MOREX.r3.5HG0464400	0.880202	3.08034e-08
92	HORVU.MOREX.r3.2HG0182400	0.880056	3.11797e-08
93	HORVU.MOREX.r3.6HG0596580	0.879366	3.30109e-08
94	HORVU.MOREX.r3.3HG0232210	0.878187	3.63626e-08
95	HORVU.MOREX.r3.6HG0629760	0.87815	3.64728e-08
96	HORVU.MOREX.r3.2HG0109700	0.878011	3.68909e-08
97	HORVU.MOREX.r3.3HG0236950	0.877987	3.69622e-08
98	HORVU.MOREX.r3.2HG0117530	0.877676	3.79078e-08
99	HORVU.MOREX.r3.7HG0728710	0.876341	4.2226e-08
100	HORVU.MOREX.r3.3HG0295610	0.87538	4.56017e-08
101	HORVU.MOREX.r3.6HG0611210	0.874826	4.76546e-08
102	HORVU.MOREX.r3.5HG0485910	0.874152	5.02624e-08
103	HORVU.MOREX.r3.5HG0491450	0.87412	5.03909e-08
104	HORVU.MOREX.r3.1HG0084700	0.874094	5.04943e-08
105	HORVU.MOREX.r3.1HG0089950	0.874073	5.05766e-08
106	HORVU.MOREX.r3.6HG0615550	0.873753	5.18679e-08
107	HORVU.MOREX.r3.4HG0388870	0.87299	5.50634e-08
108	HORVU.MOREX.r3.4HG0401580	0.872831	5.57504e-08
109	HORVU.MOREX.r3.2HG0110530	0.872158	5.8745e-08
110	HORVU.MOREX.r3.2HG0185490	0.87177	6.05341e-08
111	HORVU.MOREX.r3.3HG0227370	0.871408	6.22522e-08
112	HORVU.MOREX.r3.4HG0387270	0.870728	6.55917e-08
113	HORVU.MOREX.r3.4HG0334450	0.870724	6.56125e-08
114	HORVU.MOREX.r3.6HG0607160	0.870568	6.64016e-08
115	HORVU.MOREX.r3.3HG0238370	0.87048	6.68469e-08
116	HORVU.MOREX.r3.2HG0117790	0.869103	7.42263e-08
117	HORVU.MOREX.r3.5HG0500100	0.869062	7.44575e-08
118	HORVU.MOREX.r3.1HG0051580	0.867665	8.27048e-08
119	HORVU.MOREX.r3.7HG0655850	0.867461	8.39703e-08
120	HORVU.MOREX.r3.6HG0572380	0.866364	9.11047e-08
121	HORVU.MOREX.r3.4HG0333250	0.864476	1.04653e-07
122	HORVU.MOREX.r3.7HG0728980	0.864111	1.07471e-07
123	HORVU.MOREX.r3.5HG0433440	0.862956	1.16829e-07
124	HORVU.MOREX.r3.6HG0611880	0.862598	1.19876e-07
125	HORVU.MOREX.r3.4HG0342480	0.862429	1.21339e-07
126	HORVU.MOREX.r3.6HG0623240	0.862304	1.22436e-07
127	HORVU.MOREX.r3.6HG0633430	0.861658	1.28218e-07
128	HORVU.MOREX.r3.2HG0214070	0.861589	1.28851e-07
129	HORVU.MOREX.r3.6HG0596150	0.86146	1.30041e-07
130	HORVU.MOREX.r3.6HG0625080	0.861177	1.32685e-07
131	HORVU.MOREX.r3.5HG0536910	0.861141	1.3302e-07
132	HORVU.MOREX.r3.7HG0709350	0.860824	1.36049e-07
133	HORVU.MOREX.r3.4HG0361130	0.859909	1.45121e-07
134	HORVU.MOREX.r3.4HG0352590	0.859675	1.47529e-07
135	HORVU.MOREX.r3.1HG0076070	0.859528	1.49064e-07
136	HORVU.MOREX.r3.2HG0157470	0.859437	1.50015e-07
137	HORVU.MOREX.r3.6HG0546550	0.859098	1.53614e-07
138	HORVU.MOREX.r3.1HG0069410	0.857833	1.67752e-07
139	HORVU.MOREX.r3.6HG0629730	0.857048	1.7709e-07
140	HORVU.MOREX.r3.5HG0497820	0.856865	1.79334e-07
141	HORVU.MOREX.r3.7HG0686750	0.856703	1.81346e-07
142	HORVU.MOREX.r3.5HG0479030	0.856516	1.83681e-07
143	HORVU.MOREX.r3.3HG0300580	0.856513	1.83717e-07
144	HORVU.MOREX.r3.3HG0299950	0.856369	1.85544e-07
145	HORVU.MOREX.r3.1HG0017240	0.856365	1.85593e-07
146	HORVU.MOREX.r3.5HG0508700	0.855257	2.00159e-07
147	HORVU.MOREX.r3.7HG0725830	0.854656	2.08491e-07
148	HORVU.MOREX.r3.3HG0246030	0.854484	2.10925e-07
149	HORVU.MOREX.r3.2HG0130540	0.854459	2.11275e-07
150	HORVU.MOREX.r3.1HG0024090	0.85415	2.15725e-07
151	HORVU.MOREX.r3.5HG0453280	0.854119	2.16181e-07
152	HORVU.MOREX.r3.6HG0610500	0.853796	2.20926e-07
153	HORVU.MOREX.r3.2HG0105080	0.853352	2.2761e-07
154	HORVU.MOREX.r3.3HG0253630	0.853114	2.31266e-07
155	HORVU.MOREX.r3.4HG0342720	0.851886	2.50962e-07
156	HORVU.MOREX.r3.4HG0392320	0.851558	2.56462e-07
157	HORVU.MOREX.r3.7HG0674560	0.850152	2.81313e-07
158	HORVU.MOREX.r3.3HG0267250	0.850128	2.81765e-07
159	HORVU.MOREX.r3.2HG0204520	0.849627	2.91135e-07
160	HORVU.MOREX.r3.4HG0356290	0.849364	2.9616e-07
161	HORVU.MOREX.r3.1HG0050700	0.848756	3.08081e-07
162	HORVU.MOREX.r3.7HG0641950	0.848539	3.12445e-07
163	HORVU.MOREX.r3.1HG0073160	0.848136	3.2068e-07
164	HORVU.MOREX.r3.6HG0541410	0.848123	3.20957e-07
165	HORVU.MOREX.r3.6HG0613270	0.847962	3.2431e-07
166	HORVU.MOREX.r3.3HG0220930	0.846779	3.49883e-07
167	HORVU.MOREX.r3.1HG0082310	0.846552	3.54987e-07
168	HORVU.MOREX.r3.1HG0055590	0.846365	3.59234e-07
169	HORVU.MOREX.r3.6HG0632780	0.845126	3.88617e-07
170	HORVU.MOREX.r3.5HG0510510	0.845032	3.90926e-07
171	HORVU.MOREX.r3.6HG0572160	0.84503	3.9097e-07
172	HORVU.MOREX.r3.7HG0719440	0.84474	3.98191e-07
173	HORVU.MOREX.r3.5HG0458100	0.844461	4.0523e-07
174	HORVU.MOREX.r3.5HG0474050	0.844262	4.10339e-07
175	HORVU.MOREX.r3.3HG0286370	0.843558	4.28826e-07
176	HORVU.MOREX.r3.2HG0172690	0.8433	4.35804e-07
177	HORVU.MOREX.r3.5HG0524060	0.843248	4.37197e-07
178	HORVU.MOREX.r3.2HG0128490	0.842853	4.48099e-07
179	HORVU.MOREX.r3.4HG0410690	0.842767	4.50493e-07
180	HORVU.MOREX.r3.3HG0300970	0.842474	4.58773e-07
181	HORVU.MOREX.r3.6HG0625710	0.842392	4.61097e-07
182	HORVU.MOREX.r3.5HG0484230	0.842134	4.68527e-07
183	HORVU.MOREX.r3.5HG0488040	0.841699	4.81285e-07
184	HORVU.MOREX.r3.3HG0283480	0.841392	4.90472e-07
185	HORVU.MOREX.r3.2HG0112170	0.841305	4.93114e-07
186	HORVU.MOREX.r3.2HG0217090	0.841226	4.95509e-07
187	HORVU.MOREX.r3.1HG0053610	0.841083	4.99871e-07
188	HORVU.MOREX.r3.5HG0512930	0.840819	5.08039e-07
189	HORVU.MOREX.r3.4HG0405320	0.840759	5.09907e-07
190	HORVU.MOREX.r3.7HG0635740	0.840321	5.23761e-07
191	HORVU.MOREX.r3.5HG0516760	0.839953	5.35663e-07
192	HORVU.MOREX.r3.1HG0073940	0.839855	5.38873e-07
193	HORVU.MOREX.r3.5HG0535920	0.83952	5.49964e-07
194	HORVU.MOREX.r3.7HG0678990	0.839417	5.53443e-07
195	HORVU.MOREX.r3.2HG0207110	0.838861	5.72387e-07
196	HORVU.MOREX.r3.6HG0616130	0.838258	5.93632e-07
197	HORVU.MOREX.r3.3HG0282600	0.838173	5.96679e-07
198	HORVU.MOREX.r3.1HG0077390	0.838039	6.01513e-07
199	HORVU.MOREX.r3.5HG0499360	0.837643	6.15996e-07
200	HORVU.MOREX.r3.1HG0094770	0.837452	6.23097e-07
201	HORVU.MOREX.r3.3HG0231410	0.837081	6.37068e-07
202	HORVU.MOREX.r3.3HG0237880	0.837038	6.3873e-07
203	HORVU.MOREX.r3.5HG0497110	0.836276	6.68419e-07
204	HORVU.MOREX.r3.7HG0648620	0.836253	6.69314e-07
205	HORVU.MOREX.r3.5HG0510110	0.836037	6.7796e-07
206	HORVU.MOREX.r3.3HG0313430	0.835222	7.11505e-07
207	HORVU.MOREX.r3.5HG0517500	0.835208	7.12091e-07
208	HORVU.MOREX.r3.5HG0474950	0.835167	7.13792e-07
209	HORVU.MOREX.r3.3HG0289300	0.834992	7.21218e-07
210	HORVU.MOREX.r3.6HG0617080	0.834762	7.31072e-07
211	HORVU.MOREX.r3.7HG0740200	0.834513	7.41852e-07
212	HORVU.MOREX.r3.6HG0542110	0.834284	7.51901e-07
213	HORVU.MOREX.r3.5HG0498540	0.833778	7.74523e-07
214	HORVU.MOREX.r3.7HG0667790	0.833535	7.85606e-07
215	HORVU.MOREX.r3.4HG0353070	0.833117	8.04975e-07
216	HORVU.MOREX.r3.2HG0186370	0.832921	8.14224e-07
217	HORVU.MOREX.r3.2HG0158020	0.832769	8.21442e-07
218	HORVU.MOREX.r3.5HG0429400	0.832414	8.38553e-07
219	HORVU.MOREX.r3.5HG0469210	0.832133	8.52313e-07
220	HORVU.MOREX.r3.5HG0483980	0.831944	8.61709e-07
221	HORVU.MOREX.r3.3HG0296140	0.831889	8.6446e-07
222	HORVU.MOREX.r3.2HG0142070	0.831781	8.69842e-07
223	HORVU.MOREX.r3.1HG0066990	0.831629	8.77518e-07
224	HORVU.MOREX.r3.5HG0537110	0.831578	8.801e-07
225	HORVU.MOREX.r3.7HG0748380	0.830501	9.36291e-07
226	HORVU.MOREX.r3.7HG0711890	0.830104	9.57786e-07
227	HORVU.MOREX.r3.2HG0153790	0.829896	9.69242e-07
228	HORVU.MOREX.r3.3HG0325710	0.829798	9.74656e-07
229	HORVU.MOREX.r3.7HG0748900	0.829661	9.82332e-07
230	HORVU.MOREX.r3.6HG0542320	0.829615	9.84875e-07
231	HORVU.MOREX.r3.2HG0176010	0.829599	9.85807e-07
232	HORVU.MOREX.r3.2HG0172940	0.829195	1.00869e-06
233	HORVU.MOREX.r3.5HG0531430	0.827947	1.08249e-06
234	HORVU.MOREX.r3.5HG0517630	0.827869	1.08725e-06
235	HORVU.MOREX.r3.6HG0595460	0.82773	1.09582e-06
236	HORVU.MOREX.r3.2HG0133100	0.827272	1.1244e-06
237	HORVU.MOREX.r3.1HG0006480	0.827163	1.13127e-06
238	HORVU.MOREX.r3.7HG0738860	0.826609	1.16691e-06
239	HORVU.MOREX.r3.2HG0143810	0.826521	1.17267e-06
240	HORVU.MOREX.r3.5HG0420410	0.826517	1.17293e-06
241	HORVU.MOREX.r3.5HG0536460	0.826252	1.19039e-06
242	HORVU.MOREX.r3.7HG0655610	0.825515	1.24022e-06
243	HORVU.MOREX.r3.3HG0231800	0.825337	1.25254e-06
244	HORVU.MOREX.r3.2HG0169360	0.825103	1.26884e-06
245	HORVU.MOREX.r3.2HG0208810	0.82485	1.28673e-06
246	HORVU.MOREX.r3.4HG0347210	0.824817	1.28904e-06
247	HORVU.MOREX.r3.2HG0117340	0.824748	1.294e-06
248	HORVU.MOREX.r3.6HG0560030	0.824501	1.31174e-06
249	HORVU.MOREX.r3.3HG0287800	0.824381	1.32048e-06
250	HORVU.MOREX.r3.3HG0307290	0.824296	1.32669e-06
251	HORVU.MOREX.r3.6HG0614420	0.824159	1.33671e-06
252	HORVU.MOREX.r3.7HG0651010	0.823924	1.35406e-06
253	HORVU.MOREX.r3.1HG0010450	0.823732	1.36845e-06
254	HORVU.MOREX.r3.6HG0593470	0.82373	1.36858e-06
255	HORVU.MOREX.r3.4HG0408790	0.822107	1.49543e-06
256	HORVU.MOREX.r3.5HG0430020	0.821802	1.52037e-06
257	HORVU.MOREX.r3.3HG0249710	0.821066	1.58214e-06
258	HORVU.MOREX.r3.3HG0239600	0.820705	1.61329e-06
259	HORVU.MOREX.r3.2HG0178640	0.820603	1.62212e-06
260	HORVU.MOREX.r3.6HG0628070	0.820261	1.65229e-06
261	HORVU.MOREX.r3.1HG0057900	0.819823	1.69159e-06
262	HORVU.MOREX.r3.7HG0711310	0.819814	1.69233e-06
263	HORVU.MOREX.r3.2HG0124110	0.81925	1.74423e-06
264	HORVU.MOREX.r3.5HG0533430	0.819075	1.76053e-06
265	HORVU.MOREX.r3.3HG0263750	0.818555	1.80998e-06
266	HORVU.MOREX.r3.1HG0025530	0.818166	1.8478e-06
267	HORVU.MOREX.r3.2HG0183880	0.81785	1.87899e-06
268	HORVU.MOREX.r3.7HG0656950	0.817847	1.87933e-06
269	HORVU.MOREX.r3.6HG0606680	0.81766	1.89794e-06
270	HORVU.MOREX.r3.2HG0209020	0.81755	1.90905e-06
271	HORVU.MOREX.r3.2HG0108020	0.817153	1.94948e-06
272	HORVU.MOREX.r3.3HG0286590	0.817131	1.95171e-06
273	HORVU.MOREX.r3.2HG0171890	0.817069	1.9581e-06
274	HORVU.MOREX.r3.5HG0511040	0.816814	1.98462e-06
275	HORVU.MOREX.r3.6HG0616740	0.816482	2.01956e-06
276	HORVU.MOREX.r3.6HG0589790	0.81648	2.01981e-06
277	HORVU.MOREX.r3.4HG0400860	0.816466	2.02128e-06
278	HORVU.MOREX.r3.4HG0383820	0.81582	2.09085e-06
279	HORVU.MOREX.r3.5HG0497560	0.814987	2.18374e-06
280	HORVU.MOREX.r3.7HG0681160	0.814828	2.20186e-06
281	HORVU.MOREX.r3.7HG0707700	0.814508	2.23873e-06
282	HORVU.MOREX.r3.2HG0206740	0.814474	2.24268e-06
283	HORVU.MOREX.r3.2HG0152970	0.814282	2.26521e-06
284	HORVU.MOREX.r3.3HG0234710	0.814245	2.2695e-06
285	HORVU.MOREX.r3.3HG0230880	0.813643	2.34128e-06
286	HORVU.MOREX.r3.3HG0226780	0.813498	2.35883e-06
287	HORVU.MOREX.r3.7HG0739610	0.813285	2.38496e-06
288	HORVU.MOREX.r3.5HG0464780	0.813264	2.38751e-06
289	HORVU.MOREX.r3.6HG0590450	0.813157	2.40077e-06
290	HORVU.MOREX.r3.5HG0517440	0.813143	2.40238e-06
291	HORVU.MOREX.r3.5HG0436820	0.812764	2.44974e-06
292	HORVU.MOREX.r3.4HG0386380	0.812634	2.46616e-06
293	HORVU.MOREX.r3.7HG0728720	0.812469	2.4871e-06
294	HORVU.MOREX.r3.2HG0215220	0.812448	2.48977e-06
295	HORVU.MOREX.r3.7HG0742780	0.812428	2.49231e-06
296	HORVU.MOREX.r3.1HG0074190	0.812047	2.54142e-06
297	HORVU.MOREX.r3.5HG0522000	0.811682	2.5893e-06
298	HORVU.MOREX.r3.7HG0728120	0.811408	2.62573e-06
299	HORVU.MOREX.r3.1HG0013220	0.811367	2.63117e-06
300	HORVU.MOREX.r3.7HG0665140	0.811027	2.6772e-06
301	HORVU.MOREX.r3.2HG0120030	0.810999	2.68102e-06
302	HORVU.MOREX.r3.3HG0301550	0.810391	2.76504e-06
303	HORVU.MOREX.r3.5HG0535120	0.810316	2.77548e-06
304	HORVU.MOREX.r3.1HG0023150	0.810113	2.80417e-06
305	HORVU.MOREX.r3.4HG0338500	0.809638	2.87229e-06
306	HORVU.MOREX.r3.5HG0459240	0.809432	2.90229e-06
307	HORVU.MOREX.r3.1HG0067930	0.808993	2.96702e-06
308	HORVU.MOREX.r3.3HG0278320	0.807727	3.1612e-06
309	HORVU.MOREX.r3.5HG0519040	0.807375	3.21723e-06
310	HORVU.MOREX.r3.7HG0720010	0.807327	3.22484e-06
311	HORVU.MOREX.r3.6HG0620980	0.807237	3.23944e-06
312	HORVU.MOREX.r3.4HG0382510	0.807015	3.27534e-06
313	HORVU.MOREX.r3.3HG0219670	0.806866	3.29957e-06
314	HORVU.MOREX.r3.5HG0502550	0.806661	3.33337e-06
315	HORVU.MOREX.r3.2HG0158360	0.806485	3.36259e-06
316	HORVU.MOREX.r3.5HG0534340	0.80577	3.48362e-06
317	HORVU.MOREX.r3.2HG0166300	0.80543	3.54238e-06
318	HORVU.MOREX.r3.1HG0069460	0.805156	3.59059e-06
319	HORVU.MOREX.r3.7HG0689050	0.805107	3.59921e-06
320	HORVU.MOREX.r3.2HG0204570	0.804236	3.75624e-06
321	HORVU.MOREX.r3.3HG0233200	0.80415	3.77194e-06
322	HORVU.MOREX.r3.4HG0405710	0.803953	3.80842e-06
323	HORVU.MOREX.r3.7HG0700030	0.803558	3.88262e-06
324	HORVU.MOREX.r3.7HG0740730	0.802963	3.99656e-06
325	HORVU.MOREX.r3.6HG0547360	0.802834	4.02174e-06
326	HORVU.MOREX.r3.2HG0194280	0.802758	4.03661e-06
327	HORVU.MOREX.r3.6HG0564870	0.802402	4.10682e-06
328	HORVU.MOREX.r3.2HG0167390	0.802334	4.12035e-06
329	HORVU.MOREX.r3.5HG0493040	0.802117	4.1638e-06
330	HORVU.MOREX.r3.7HG0750090	0.8021	4.16728e-06
331	HORVU.MOREX.r3.6HG0622200	0.802051	4.17704e-06
332	HORVU.MOREX.r3.7HG0671810	0.801587	4.27159e-06
333	HORVU.MOREX.r3.4HG0397580	0.801566	4.27599e-06
334	HORVU.MOREX.r3.4HG0333970	0.801331	4.32472e-06
335	HORVU.MOREX.r3.6HG0619520	0.801175	4.35728e-06
336	HORVU.MOREX.r3.2HG0109330	0.800965	4.4013e-06
337	HORVU.MOREX.r3.2HG0193060	0.800687	4.46057e-06
338	HORVU.MOREX.r3.1HG0067420	0.800286	4.5469e-06
339	HORVU.MOREX.r3.1HG0080860	0.800088	4.59032e-06

## Sheet: Irina 7d ArSa&BsSa MEturquoise
Table S10B
MEturquoise							MEviolet
	gene	correlation	pvalue					gene	correlation	pvalue
1	HORVU.MOREX.r3.2HG0097640	0.982618	1.39164e-17				1	HORVU.MOREX.r3.4HG0388500	0.809153	1.69213e-06
2	HORVU.MOREX.r3.5HG0488230	0.975384	6.18417e-16				2	HORVU.MOREX.r3.1HG0081260	0.785707	5.38152e-06
3	HORVU.MOREX.r3.5HG0482390	0.974978	7.39013e-16				3	HORVU.MOREX.r3.4HG0331420	0.777334	7.86416e-06
4	HORVU.MOREX.r3.3HG0318590	0.97449	9.11771e-16				4	HORVU.MOREX.r3.5HG0471850	0.777282	7.88241e-06
5	HORVU.MOREX.r3.6HG0564580	0.973105	1.62074e-15				5	HORVU.MOREX.r3.5HG0504710	0.776592	8.12658e-06
6	HORVU.MOREX.r3.2HG0131170	0.971262	3.33149e-15				6	HORVU.MOREX.r3.7HG0651110	0.775709	8.44933e-06
7	HORVU.MOREX.r3.5HG0535960	0.970363	4.65506e-15				7	HORVU.MOREX.r3.1HG0077420	0.772686	9.6411e-06
8	HORVU.MOREX.r3.4HG0338100	0.96998	5.35085e-15				8	HORVU.MOREX.r3.6HG0596990	0.767335	1.2119e-05
9	HORVU.MOREX.r3.3HG0303240	0.968474	9.10674e-15				9	HORVU.MOREX.r3.1HG0062650	0.755399	1.97716e-05
10	HORVU.MOREX.r3.3HG0323580	0.968438	9.2202e-15				10	HORVU.MOREX.r3.3HG0242780	0.751283	2.32598e-05
11	HORVU.MOREX.r3.4HG0413970	0.967909	1.10407e-14				11	HORVU.MOREX.r3.3HG0294550	0.750994	2.35241e-05
12	HORVU.MOREX.r3.5HG0444870	0.967835	1.13219e-14				12	HORVU.MOREX.r3.4HG0398810	0.750608	2.38815e-05
13	HORVU.MOREX.r3.2HG0097700	0.967788	1.1501e-14				13	HORVU.MOREX.r3.4HG0389210	0.747933	2.64892e-05
14	HORVU.MOREX.r3.1HG0017420	0.967675	1.19459e-14				14	HORVU.MOREX.r3.2HG0178560	0.744929	2.97139e-05
15	HORVU.MOREX.r3.7HG0722560	0.9674	1.30964e-14				15	HORVU.MOREX.r3.1HG0019380	0.739973	3.57958e-05
16	HORVU.MOREX.r3.6HG0570940	0.967276	1.36469e-14				16	HORVU.MOREX.r3.3HG0220180	0.739566	3.63402e-05
17	HORVU.MOREX.r3.4HG0396540	0.967176	1.4106e-14				17	HORVU.MOREX.r3.6HG0564480	0.737096	3.98061e-05
18	HORVU.MOREX.r3.5HG0499000	0.966915	1.5371e-14				18	HORVU.MOREX.r3.7HG0640570	0.736508	4.06735e-05
19	HORVU.MOREX.r3.3HG0288800	0.966617	1.69415e-14				19	HORVU.MOREX.r3.7HG0746160	0.734962	4.30324e-05
20	HORVU.MOREX.r3.7HG0708960	0.966415	1.80879e-14				20	HORVU.MOREX.r3.1HG0080610	0.733809	4.48684e-05
21	HORVU.MOREX.r3.6HG0625280	0.966051	2.03326e-14				21	HORVU.MOREX.r3.2HG0105350	0.729658	5.20659e-05
22	HORVU.MOREX.r3.5HG0499010	0.965014	2.81691e-14				22	HORVU.MOREX.r3.2HG0201770	0.729438	5.24741e-05
23	HORVU.MOREX.r3.3HG0219300	0.964449	3.35144e-14				23	HORVU.MOREX.r3.2HG0141000	0.729299	5.27317e-05
24	HORVU.MOREX.r3.5HG0512600	0.963908	3.94668e-14				24	HORVU.MOREX.r3.4HG0341160	0.723212	6.52534e-05
25	HORVU.MOREX.r3.3HG0221160	0.96386	4.00392e-14				25	HORVU.MOREX.r3.2HG0180580	0.722453	6.69863e-05
26	HORVU.MOREX.r3.1HG0021970	0.963557	4.3834e-14				26	HORVU.MOREX.r3.3HG0222820	0.717547	7.91781e-05
27	HORVU.MOREX.r3.7HG0642210	0.96311	5.00224e-14				27	HORVU.MOREX.r3.4HG0355590	0.717378	7.96318e-05
28	HORVU.MOREX.r3.6HG0558740	0.963048	5.09354e-14				28	HORVU.MOREX.r3.2HG0121800	0.713294	9.12812e-05
29	HORVU.MOREX.r3.2HG0107940	0.962296	6.33455e-14				29	HORVU.MOREX.r3.5HG0495490	0.713091	9.18999e-05
30	HORVU.MOREX.r3.7HG0703460	0.961803	7.29186e-14				30	HORVU.MOREX.r3.2HG0127140	0.710107	0.000101385
31	HORVU.MOREX.r3.2HG0132700	0.961194	8.65097e-14				31	HORVU.MOREX.r3.1HG0085840	0.708589	0.000106533
32	HORVU.MOREX.r3.2HG0112640	0.960632	1.01091e-13				32	HORVU.MOREX.r3.3HG0298190	0.706538	0.000113849
33	HORVU.MOREX.r3.3HG0279950	0.960628	1.01205e-13				33	HORVU.MOREX.r3.2HG0209100	0.70423	0.000122605
34	HORVU.MOREX.r3.7HG0640720	0.960531	1.03921e-13				34	HORVU.MOREX.r3.6HG0604450	0.7035	0.000125496
35	HORVU.MOREX.r3.1HG0009460	0.960231	1.12787e-13				35	HORVU.MOREX.r3.3HG0267680	0.701953	0.000131816
36	HORVU.MOREX.r3.2HG0138660	0.959387	1.41557e-13				36	HORVU.MOREX.r3.3HG0252880	0.701735	0.000132728
37	HORVU.MOREX.r3.4HG0344940	0.959285	1.45428e-13				37	HORVU.MOREX.r3.3HG0302790	0.701328	0.000134446
38	HORVU.MOREX.r3.2HG0157210	0.959023	1.55879e-13				38	HORVU.MOREX.r3.6HG0566440	0.701253	0.000134766
39	HORVU.MOREX.r3.1HG0082040	0.959004	1.56651e-13				39	HORVU.MOREX.r3.7HG0656470	0.700616	0.000137501
40	HORVU.MOREX.r3.3HG0287850	0.957805	2.13921e-13				40	HORVU.MOREX.r3.7HG0638930	0.700061	0.000139921
41	HORVU.MOREX.r3.1HG0021960	0.957673	2.21252e-13
42	HORVU.MOREX.r3.7HG0719250	0.957205	2.49161e-13
43	HORVU.MOREX.r3.1HG0093760	0.957144	2.53005e-13
44	HORVU.MOREX.r3.6HG0543180	0.957081	2.57041e-13
45	HORVU.MOREX.r3.6HG0540870	0.956782	2.77066e-13
46	HORVU.MOREX.r3.6HG0572880	0.956379	3.06302e-13
47	HORVU.MOREX.r3.5HG0522100	0.956165	3.22921e-13
48	HORVU.MOREX.r3.1HG0092570	0.955536	3.76605e-13
49	HORVU.MOREX.r3.1HG0046400	0.955344	3.94542e-13
50	HORVU.MOREX.r3.6HG0592970	0.955156	4.12841e-13
51	HORVU.MOREX.r3.2HG0178020	0.955073	4.21093e-13
52	HORVU.MOREX.r3.7HG0743280	0.954735	4.56546e-13
53	HORVU.MOREX.r3.4HG0401210	0.9544	4.94335e-13
54	HORVU.MOREX.r3.2HG0095510	0.95389	5.57382e-13
55	HORVU.MOREX.r3.3HG0312440	0.953527	6.06646e-13
56	HORVU.MOREX.r3.4HG0379260	0.953396	6.25262e-13
57	HORVU.MOREX.r3.6HG0616340	0.953233	6.49294e-13
58	HORVU.MOREX.r3.3HG0220030	0.952879	7.04212e-13
59	HORVU.MOREX.r3.3HG0268090	0.952838	7.1092e-13
60	HORVU.MOREX.r3.3HG0225240	0.952617	7.47697e-13
61	HORVU.MOREX.r3.6HG0542560	0.951798	8.99195e-13
62	HORVU.MOREX.r3.7HG0742320	0.951338	9.96242e-13
63	HORVU.MOREX.r3.7HG0737420	0.951236	1.01888e-12
64	HORVU.MOREX.r3.3HG0318610	0.951112	1.0471e-12
65	HORVU.MOREX.r3.1HG0086540	0.951007	1.07158e-12
66	HORVU.MOREX.r3.4HG0390960	0.950674	1.15275e-12
67	HORVU.MOREX.r3.5HG0535220	0.94991	1.36023e-12
68	HORVU.MOREX.r3.7HG0738120	0.949851	1.37753e-12
69	HORVU.MOREX.r3.2HG0208650	0.949836	1.38192e-12
70	HORVU.MOREX.r3.6HG0606350	0.949741	1.41038e-12
71	HORVU.MOREX.r3.2HG0097650	0.949589	1.45697e-12
72	HORVU.MOREX.r3.4HG0378680	0.949014	1.64622e-12
73	HORVU.MOREX.r3.2HG0118230	0.948955	1.66673e-12
74	HORVU.MOREX.r3.4HG0339930	0.948749	1.7407e-12
75	HORVU.MOREX.r3.2HG0104620	0.948661	1.77289e-12
76	HORVU.MOREX.r3.4HG0418820	0.947524	2.24431e-12
77	HORVU.MOREX.r3.2HG0208520	0.947278	2.35969e-12
78	HORVU.MOREX.r3.2HG0208660	0.945675	3.25648e-12
79	HORVU.MOREX.r3.2HG0132360	0.945041	3.68845e-12
80	HORVU.MOREX.r3.1HG0052130	0.944937	3.76415e-12
81	HORVU.MOREX.r3.2HG0109070	0.944605	4.0149e-12
82	HORVU.MOREX.r3.2HG0111960	0.944531	4.07329e-12
83	HORVU.MOREX.r3.5HG0423100	0.943203	5.25107e-12
84	HORVU.MOREX.r3.5HG0473580	0.942896	5.56362e-12
85	HORVU.MOREX.r3.3HG0318820	0.942408	6.09534e-12
86	HORVU.MOREX.r3.2HG0191440	0.942182	6.35689e-12
87	HORVU.MOREX.r3.7HG0752010	0.941989	6.58912e-12
88	HORVU.MOREX.r3.7HG0752040	0.941989	6.58912e-12
89	HORVU.MOREX.r3.3HG0318900	0.941159	7.6739e-12
90	HORVU.MOREX.r3.7HG0712940	0.941038	7.84364e-12
91	HORVU.MOREX.r3.7HG0647370	0.941001	7.89714e-12
92	HORVU.MOREX.r3.1HG0054160	0.940935	7.99284e-12
93	HORVU.MOREX.r3.3HG0241380	0.940853	8.11142e-12
94	HORVU.MOREX.r3.7HG0728380	0.940817	8.16592e-12
95	HORVU.MOREX.r3.7HG0654020	0.940492	8.65849e-12
96	HORVU.MOREX.r3.5HG0421580	0.940021	9.42298e-12
97	HORVU.MOREX.r3.3HG0326880	0.939644	1.00769e-11
98	HORVU.MOREX.r3.5HG0519270	0.93964	1.00838e-11
99	HORVU.MOREX.r3.2HG0137190	0.939516	1.03086e-11
100	HORVU.MOREX.r3.4HG0396130	0.939311	1.06893e-11
101	HORVU.MOREX.r3.4HG0419050	0.939233	1.08371e-11
102	HORVU.MOREX.r3.4HG0419120	0.939233	1.08371e-11
103	HORVU.MOREX.r3.4HG0419170	0.939233	1.08371e-11
104	HORVU.MOREX.r3.4HG0419370	0.939233	1.08371e-11
105	HORVU.MOREX.r3.5HG0490230	0.93863	1.20471e-11
106	HORVU.MOREX.r3.2HG0193650	0.938586	1.21395e-11
107	HORVU.MOREX.r3.2HG0186150	0.938213	1.2953e-11
108	HORVU.MOREX.r3.2HG0201330	0.93777	1.39819e-11
109	HORVU.MOREX.r3.3HG0318380	0.937678	1.42041e-11
110	HORVU.MOREX.r3.1HG0055720	0.937566	1.44806e-11
111	HORVU.MOREX.r3.3HG0294720	0.937054	1.5805e-11
112	HORVU.MOREX.r3.7HG0751200	0.936727	1.67044e-11
113	HORVU.MOREX.r3.4HG0419280	0.936127	1.84792e-11
114	HORVU.MOREX.r3.1HG0069030	0.936056	1.87016e-11
115	HORVU.MOREX.r3.6HG0614080	0.936005	1.88619e-11
116	HORVU.MOREX.r3.4HG0347840	0.935668	1.99511e-11
117	HORVU.MOREX.r3.2HG0112580	0.935614	2.01309e-11
118	HORVU.MOREX.r3.5HG0484040	0.935605	2.01628e-11
119	HORVU.MOREX.r3.2HG0112630	0.935583	2.02356e-11
120	HORVU.MOREX.r3.7HG0751160	0.93523	2.1453e-11
121	HORVU.MOREX.r3.7HG0751170	0.93523	2.1453e-11
122	HORVU.MOREX.r3.5HG0528590	0.934666	2.35381e-11
123	HORVU.MOREX.r3.7HG0737860	0.934375	2.46839e-11
124	HORVU.MOREX.r3.1HG0054950	0.934321	2.4901e-11
125	HORVU.MOREX.r3.3HG0245060	0.934301	2.498e-11
126	HORVU.MOREX.r3.5HG0500590	0.933186	2.99062e-11
127	HORVU.MOREX.r3.2HG0132820	0.932913	3.12378e-11
128	HORVU.MOREX.r3.6HG0633720	0.93273	3.21602e-11
129	HORVU.MOREX.r3.3HG0322140	0.93255	3.30894e-11
130	HORVU.MOREX.r3.1HG0080920	0.932495	3.33809e-11
131	HORVU.MOREX.r3.1HG0092830	0.932488	3.34162e-11
132	HORVU.MOREX.r3.2HG0096750	0.93217	3.51335e-11
133	HORVU.MOREX.r3.1HG0089070	0.931868	3.68414e-11
134	HORVU.MOREX.r3.7HG0654260	0.931502	3.90131e-11
135	HORVU.MOREX.r3.6HG0613640	0.931326	4.00934e-11
136	HORVU.MOREX.r3.3HG0222300	0.931098	4.15383e-11
137	HORVU.MOREX.r3.3HG0274050	0.931067	4.17388e-11
138	HORVU.MOREX.r3.6HG0606430	0.931046	4.18752e-11
139	HORVU.MOREX.r3.3HG0233030	0.930942	4.25546e-11
140	HORVU.MOREX.r3.2HG0102910	0.930418	4.61262e-11
141	HORVU.MOREX.r3.2HG0118080	0.929918	4.97924e-11
142	HORVU.MOREX.r3.4HG0410660	0.929887	5.00252e-11
143	HORVU.MOREX.r3.5HG0440170	0.929464	5.33456e-11
144	HORVU.MOREX.r3.3HG0309300	0.929354	5.42393e-11
145	HORVU.MOREX.r3.3HG0225310	0.929211	5.54187e-11
146	HORVU.MOREX.r3.6HG0550840	0.929176	5.57085e-11
147	HORVU.MOREX.r3.5HG0530810	0.92903	5.69531e-11
148	HORVU.MOREX.r3.5HG0514220	0.92896	5.75478e-11
149	HORVU.MOREX.r3.7HG0728630	0.928912	5.79684e-11
150	HORVU.MOREX.r3.7HG0648500	0.928859	5.84316e-11
151	HORVU.MOREX.r3.6HG0627380	0.928651	6.02751e-11
152	HORVU.MOREX.r3.5HG0527380	0.928381	6.27563e-11
153	HORVU.MOREX.r3.1HG0046330	0.928098	6.54491e-11
154	HORVU.MOREX.r3.4HG0418810	0.928088	6.55447e-11
155	HORVU.MOREX.r3.7HG0687790	0.927974	6.66587e-11
156	HORVU.MOREX.r3.5HG0510240	0.927866	6.77402e-11
157	HORVU.MOREX.r3.1HG0070890	0.927761	6.87902e-11
158	HORVU.MOREX.r3.3HG0302160	0.927741	6.90016e-11
159	HORVU.MOREX.r3.2HG0208670	0.927716	6.92487e-11
160	HORVU.MOREX.r3.3HG0281780	0.927711	6.93049e-11
161	HORVU.MOREX.r3.7HG0729840	0.927558	7.08808e-11
162	HORVU.MOREX.r3.6HG0574410	0.926686	8.05188e-11
163	HORVU.MOREX.r3.5HG0484070	0.926643	8.10303e-11
164	HORVU.MOREX.r3.3HG0243110	0.92637	8.4295e-11
165	HORVU.MOREX.r3.2HG0211670	0.926139	8.71602e-11
166	HORVU.MOREX.r3.7HG0659450	0.926131	8.72538e-11
167	HORVU.MOREX.r3.3HG0322070	0.926001	8.89013e-11
168	HORVU.MOREX.r3.4HG0415460	0.925734	9.23796e-11
169	HORVU.MOREX.r3.1HG0019970	0.924999	1.02597e-10
170	HORVU.MOREX.r3.5HG0481800	0.924993	1.02687e-10
171	HORVU.MOREX.r3.1HG0085210	0.923784	1.21729e-10
172	HORVU.MOREX.r3.2HG0174350	0.923597	1.24937e-10
173	HORVU.MOREX.r3.7HG0703490	0.923596	1.24956e-10
174	HORVU.MOREX.r3.3HG0226230	0.923467	1.27226e-10
175	HORVU.MOREX.r3.1HG0009480	0.923034	1.35101e-10
176	HORVU.MOREX.r3.3HG0319100	0.922228	1.50927e-10
177	HORVU.MOREX.r3.7HG0642910	0.921942	1.56924e-10
178	HORVU.MOREX.r3.2HG0183990	0.92181	1.59765e-10
179	HORVU.MOREX.r3.6HG0541040	0.921783	1.60363e-10
180	HORVU.MOREX.r3.7HG0648480	0.921471	1.67288e-10
181	HORVU.MOREX.r3.3HG0303900	0.921305	1.71071e-10
182	HORVU.MOREX.r3.2HG0205290	0.921267	1.71955e-10
183	HORVU.MOREX.r3.6HG0564570	0.920748	1.84401e-10
184	HORVU.MOREX.r3.3HG0318840	0.920418	1.92706e-10
185	HORVU.MOREX.r3.7HG0679100	0.920361	1.9418e-10
186	HORVU.MOREX.r3.6HG0542550	0.920334	1.94887e-10
187	HORVU.MOREX.r3.3HG0291910	0.920159	1.99474e-10
188	HORVU.MOREX.r3.5HG0485980	0.919855	2.07696e-10
189	HORVU.MOREX.r3.5HG0535950	0.919681	2.12527e-10
190	HORVU.MOREX.r3.7HG0663990	0.919612	2.14474e-10
191	HORVU.MOREX.r3.4HG0415550	0.919588	2.15174e-10
192	HORVU.MOREX.r3.2HG0204100	0.919565	2.15828e-10
193	HORVU.MOREX.r3.5HG0534730	0.919509	2.17433e-10
194	HORVU.MOREX.r3.6HG0596420	0.919363	2.2164e-10
195	HORVU.MOREX.r3.5HG0510630	0.918887	2.35931e-10
196	HORVU.MOREX.r3.3HG0296630	0.918617	2.44401e-10
197	HORVU.MOREX.r3.1HG0085320	0.918323	2.5393e-10
198	HORVU.MOREX.r3.7HG0751680	0.918252	2.56285e-10
199	HORVU.MOREX.r3.2HG0156610	0.91821	2.57687e-10
200	HORVU.MOREX.r3.7HG0735600	0.91798	2.65485e-10
201	HORVU.MOREX.r3.5HG0430560	0.917641	2.7736e-10
202	HORVU.MOREX.r3.2HG0208110	0.917366	2.87363e-10
203	HORVU.MOREX.r3.5HG0462250	0.917103	2.97214e-10
204	HORVU.MOREX.r3.5HG0473560	0.916999	3.01178e-10
205	HORVU.MOREX.r3.5HG0505950	0.916932	3.0377e-10
206	HORVU.MOREX.r3.6HG0542410	0.916814	3.08386e-10
207	HORVU.MOREX.r3.2HG0198320	0.916349	3.27145e-10
208	HORVU.MOREX.r3.3HG0251900	0.91625	3.3127e-10
209	HORVU.MOREX.r3.3HG0219270	0.916177	3.34336e-10
210	HORVU.MOREX.r3.4HG0333410	0.916151	3.3544e-10
211	HORVU.MOREX.r3.7HG0751310	0.91571	3.54617e-10
212	HORVU.MOREX.r3.3HG0281310	0.915676	3.56169e-10
213	HORVU.MOREX.r3.1HG0080940	0.915509	3.63705e-10
214	HORVU.MOREX.r3.3HG0320900	0.91532	3.724e-10
215	HORVU.MOREX.r3.3HG0237200	0.915249	3.75718e-10
216	HORVU.MOREX.r3.7HG0673500	0.914981	3.88522e-10
217	HORVU.MOREX.r3.1HG0066210	0.914896	3.9267e-10
218	HORVU.MOREX.r3.1HG0077790	0.914572	4.08801e-10
219	HORVU.MOREX.r3.4HG0393690	0.914529	4.10993e-10
220	HORVU.MOREX.r3.7HG0718040	0.914441	4.15479e-10
221	HORVU.MOREX.r3.4HG0379790	0.914346	4.20402e-10
222	HORVU.MOREX.r3.2HG0139060	0.914321	4.21704e-10
223	HORVU.MOREX.r3.6HG0629440	0.913889	4.44776e-10
224	HORVU.MOREX.r3.7HG0654290	0.913635	4.58851e-10
225	HORVU.MOREX.r3.2HG0110850	0.91322	4.82764e-10
226	HORVU.MOREX.r3.2HG0212850	0.913038	4.93567e-10
227	HORVU.MOREX.r3.2HG0198440	0.912728	5.12531e-10
228	HORVU.MOREX.r3.7HG0634830	0.911939	5.63757e-10
229	HORVU.MOREX.r3.3HG0318620	0.911732	5.77938e-10
230	HORVU.MOREX.r3.3HG0219640	0.911463	5.96775e-10
231	HORVU.MOREX.r3.3HG0234060	0.911341	6.0554e-10
232	HORVU.MOREX.r3.5HG0474460	0.911336	6.05929e-10
233	HORVU.MOREX.r3.2HG0199050	0.911293	6.09054e-10
234	HORVU.MOREX.r3.2HG0202880	0.910744	6.50097e-10
235	HORVU.MOREX.r3.3HG0220830	0.910699	6.53592e-10
236	HORVU.MOREX.r3.7HG0669750	0.910611	6.60423e-10
237	HORVU.MOREX.r3.5HG0528570	0.910536	6.66285e-10
238	HORVU.MOREX.r3.5HG0494070	0.910231	6.90706e-10
239	HORVU.MOREX.r3.3HG0310500	0.910137	6.98399e-10
240	HORVU.MOREX.r3.3HG0319010	0.910025	7.07652e-10
241	HORVU.MOREX.r3.5HG0474380	0.909872	7.20518e-10
242	HORVU.MOREX.r3.2HG0104870	0.90982	7.24883e-10
243	HORVU.MOREX.r3.2HG0174340	0.909679	7.37007e-10
244	HORVU.MOREX.r3.4HG0332100	0.909514	7.51293e-10
245	HORVU.MOREX.r3.5HG0433130	0.909442	7.57704e-10
246	HORVU.MOREX.r3.2HG0198540	0.909293	7.70899e-10
247	HORVU.MOREX.r3.3HG0282640	0.908716	8.24383e-10
248	HORVU.MOREX.r3.1HG0026240	0.908161	8.78847e-10
249	HORVU.MOREX.r3.7HG0642600	0.90809	8.8612e-10
250	HORVU.MOREX.r3.4HG0350900	0.907931	9.02427e-10
251	HORVU.MOREX.r3.7HG0716940	0.907408	9.58004e-10
252	HORVU.MOREX.r3.3HG0297620	0.907245	9.7595e-10
253	HORVU.MOREX.r3.3HG0290960	0.90717	9.84296e-10
254	HORVU.MOREX.r3.2HG0186080	0.906908	1.01412e-09
255	HORVU.MOREX.r3.7HG0673430	0.90685	1.02074e-09
256	HORVU.MOREX.r3.3HG0234070	0.906762	1.03094e-09
257	HORVU.MOREX.r3.4HG0389730	0.906304	1.08573e-09
258	HORVU.MOREX.r3.2HG0134940	0.906228	1.09504e-09
259	HORVU.MOREX.r3.4HG0345780	0.906113	1.10931e-09
260	HORVU.MOREX.r3.7HG0679840	0.906025	1.12025e-09
261	HORVU.MOREX.r3.4HG0394520	0.905612	1.17338e-09
262	HORVU.MOREX.r3.5HG0480710	0.905376	1.20461e-09
263	HORVU.MOREX.r3.5HG0460570	0.905196	1.22902e-09
264	HORVU.MOREX.r3.7HG0673050	0.90512	1.23949e-09
265	HORVU.MOREX.r3.2HG0164700	0.904333	1.35231e-09
266	HORVU.MOREX.r3.4HG0331460	0.904273	1.36121e-09
267	HORVU.MOREX.r3.1HG0020190	0.904074	1.39144e-09
268	HORVU.MOREX.r3.1HG0087250	0.904059	1.3937e-09
269	HORVU.MOREX.r3.2HG0101890	0.903893	1.41925e-09
270	HORVU.MOREX.r3.3HG0276810	0.903722	1.44609e-09
271	HORVU.MOREX.r3.2HG0136830	0.903576	1.46949e-09
272	HORVU.MOREX.r3.7HG0701630	0.903452	1.48945e-09
273	HORVU.MOREX.r3.1HG0051910	0.903164	1.53692e-09
274	HORVU.MOREX.r3.3HG0325240	0.903093	1.54884e-09
275	HORVU.MOREX.r3.1HG0024050	0.902896	1.58245e-09
276	HORVU.MOREX.r3.2HG0139070	0.902287	1.6901e-09
277	HORVU.MOREX.r3.7HG0726150	0.902257	1.69566e-09
278	HORVU.MOREX.r3.3HG0284810	0.902063	1.73137e-09
279	HORVU.MOREX.r3.7HG0729700	0.902038	1.73598e-09
280	HORVU.MOREX.r3.1HG0086260	0.901741	1.79225e-09
281	HORVU.MOREX.r3.4HG0335410	0.901601	1.8194e-09
282	HORVU.MOREX.r3.2HG0123480	0.901215	1.89584e-09
283	HORVU.MOREX.r3.1HG0075260	0.901119	1.91542e-09
284	HORVU.MOREX.r3.5HG0484060	0.900957	1.94862e-09
285	HORVU.MOREX.r3.4HG0412120	0.900575	2.02929e-09
286	HORVU.MOREX.r3.4HG0334480	0.900279	2.0937e-09
287	HORVU.MOREX.r3.6HG0542460	0.900099	2.13387e-09
288	HORVU.MOREX.r3.2HG0160240	0.899943	2.16912e-09
289	HORVU.MOREX.r3.4HG0389890	0.899383	2.30044e-09
290	HORVU.MOREX.r3.6HG0560670	0.899347	2.30907e-09
291	HORVU.MOREX.r3.1HG0044290	0.898916	2.41514e-09
292	HORVU.MOREX.r3.5HG0478580	0.898547	2.50947e-09
293	HORVU.MOREX.r3.7HG0672740	0.898542	2.51064e-09
294	HORVU.MOREX.r3.3HG0322360	0.898323	2.56822e-09
295	HORVU.MOREX.r3.2HG0118490	0.898117	2.62349e-09
296	HORVU.MOREX.r3.7HG0640590	0.898061	2.63875e-09
297	HORVU.MOREX.r3.2HG0139080	0.898053	2.6409e-09
298	HORVU.MOREX.r3.2HG0193660	0.897979	2.66119e-09
299	HORVU.MOREX.r3.7HG0715810	0.897548	2.78179e-09
300	HORVU.MOREX.r3.2HG0211990	0.897321	2.84705e-09
301	HORVU.MOREX.r3.1HG0071010	0.89732	2.84748e-09
302	HORVU.MOREX.r3.4HG0335800	0.897187	2.88657e-09
303	HORVU.MOREX.r3.5HG0517250	0.897048	2.92786e-09
304	HORVU.MOREX.r3.3HG0318390	0.896741	3.02064e-09
305	HORVU.MOREX.r3.7HG0739910	0.896596	3.06574e-09
306	HORVU.MOREX.r3.3HG0302610	0.896159	3.20453e-09
307	HORVU.MOREX.r3.4HG0401170	0.896011	3.25279e-09
308	HORVU.MOREX.r3.1HG0076630	0.895969	3.26644e-09
309	HORVU.MOREX.r3.1HG0064890	0.895744	3.34159e-09
310	HORVU.MOREX.r3.7HG0653740	0.8957	3.35624e-09
311	HORVU.MOREX.r3.3HG0325200	0.895623	3.38255e-09
312	HORVU.MOREX.r3.3HG0230690	0.895536	3.41217e-09
313	HORVU.MOREX.r3.2HG0141740	0.895415	3.45403e-09
314	HORVU.MOREX.r3.4HG0408800	0.895392	3.46178e-09
315	HORVU.MOREX.r3.5HG0530910	0.895304	3.49251e-09
316	HORVU.MOREX.r3.5HG0464880	0.89509	3.56838e-09
317	HORVU.MOREX.r3.2HG0174410	0.894674	3.71956e-09
318	HORVU.MOREX.r3.6HG0605120	0.89448	3.79222e-09
319	HORVU.MOREX.r3.6HG0542370	0.894401	3.82186e-09
320	HORVU.MOREX.r3.4HG0358620	0.894184	3.90537e-09
321	HORVU.MOREX.r3.3HG0278190	0.893959	3.9933e-09
322	HORVU.MOREX.r3.7HG0667900	0.893819	4.04888e-09
323	HORVU.MOREX.r3.1HG0005640	0.8938	4.05631e-09
324	HORVU.MOREX.r3.2HG0175560	0.893589	4.14181e-09
325	HORVU.MOREX.r3.3HG0302620	0.893182	4.31119e-09
326	HORVU.MOREX.r3.5HG0499990	0.893072	4.35791e-09
327	HORVU.MOREX.r3.5HG0530780	0.892803	4.4743e-09
328	HORVU.MOREX.r3.3HG0286330	0.892681	4.52789e-09
329	HORVU.MOREX.r3.2HG0200560	0.892516	4.6013e-09
330	HORVU.MOREX.r3.2HG0173120	0.892271	4.71253e-09
331	HORVU.MOREX.r3.3HG0281110	0.892112	4.78586e-09
332	HORVU.MOREX.r3.7HG0659990	0.891903	4.88409e-09
333	HORVU.MOREX.r3.4HG0393050	0.891786	4.9396e-09
334	HORVU.MOREX.r3.7HG0665640	0.891752	4.95593e-09
335	HORVU.MOREX.r3.3HG0312240	0.891608	5.02561e-09
336	HORVU.MOREX.r3.1HG0072150	0.891415	5.12002e-09
337	HORVU.MOREX.r3.2HG0207660	0.891133	5.26083e-09
338	HORVU.MOREX.r3.3HG0270810	0.891108	5.27386e-09
339	HORVU.MOREX.r3.7HG0661680	0.890965	5.34673e-09
340	HORVU.MOREX.r3.4HG0333220	0.890739	5.46375e-09
341	HORVU.MOREX.r3.2HG0125650	0.89069	5.48944e-09
342	HORVU.MOREX.r3.2HG0172990	0.890298	5.69933e-09
343	HORVU.MOREX.r3.5HG0481730	0.890097	5.80963e-09
344	HORVU.MOREX.r3.2HG0215660	0.889848	5.94901e-09
345	HORVU.MOREX.r3.7HG0661910	0.889834	5.95704e-09
346	HORVU.MOREX.r3.1HG0000110	0.889765	5.99616e-09
347	HORVU.MOREX.r3.6HG0596350	0.889445	6.18068e-09
348	HORVU.MOREX.r3.1HG0072440	0.88939	6.21288e-09
349	HORVU.MOREX.r3.5HG0513630	0.889045	6.41907e-09
350	HORVU.MOREX.r3.6HG0574360	0.888781	6.58042e-09
351	HORVU.MOREX.r3.7HG0752050	0.888638	6.66975e-09
352	HORVU.MOREX.r3.4HG0343710	0.888635	6.6717e-09
353	HORVU.MOREX.r3.5HG0443920	0.888609	6.68805e-09
354	HORVU.MOREX.r3.6HG0630070	0.888539	6.73207e-09
355	HORVU.MOREX.r3.1HG0049110	0.888525	6.74114e-09
356	HORVU.MOREX.r3.1HG0015680	0.888198	6.95062e-09
357	HORVU.MOREX.r3.5HG0519120	0.88817	6.96873e-09
358	HORVU.MOREX.r3.6HG0542380	0.888097	7.01693e-09
359	HORVU.MOREX.r3.1HG0075990	0.887831	7.19316e-09
360	HORVU.MOREX.r3.3HG0245610	0.887727	7.26294e-09
361	HORVU.MOREX.r3.7HG0702070	0.887725	7.26477e-09
362	HORVU.MOREX.r3.2HG0211850	0.887086	7.70901e-09
363	HORVU.MOREX.r3.6HG0630710	0.887001	7.76998e-09
364	HORVU.MOREX.r3.4HG0349400	0.886656	8.02111e-09
365	HORVU.MOREX.r3.3HG0306040	0.886533	8.11266e-09
366	HORVU.MOREX.r3.3HG0299560	0.886191	8.37231e-09
367	HORVU.MOREX.r3.2HG0198780	0.886008	8.51392e-09
368	HORVU.MOREX.r3.1HG0069630	0.885514	8.90751e-09
369	HORVU.MOREX.r3.2HG0126450	0.884896	9.42253e-09
370	HORVU.MOREX.r3.3HG0322340	0.884832	9.47742e-09
371	HORVU.MOREX.r3.5HG0420070	0.884805	9.50107e-09
372	HORVU.MOREX.r3.5HG0494290	0.884693	9.59733e-09
373	HORVU.MOREX.r3.3HG0306200	0.88467	9.61798e-09
374	HORVU.MOREX.r3.6HG0606340	0.884181	1.00518e-08
375	HORVU.MOREX.r3.2HG0213970	0.883958	1.02562e-08
376	HORVU.MOREX.r3.6HG0555230	0.883953	1.02609e-08
377	HORVU.MOREX.r3.4HG0392440	0.883952	1.02617e-08
378	HORVU.MOREX.r3.2HG0122140	0.883881	1.0327e-08
379	HORVU.MOREX.r3.3HG0225180	0.883831	1.03738e-08
380	HORVU.MOREX.r3.4HG0399620	0.883595	1.05962e-08
381	HORVU.MOREX.r3.7HG0736510	0.88356	1.06289e-08
382	HORVU.MOREX.r3.2HG0138730	0.883549	1.06399e-08
383	HORVU.MOREX.r3.3HG0309730	0.88344	1.07441e-08
384	HORVU.MOREX.r3.6HG0542390	0.883379	1.08033e-08
385	HORVU.MOREX.r3.4HG0340220	0.88316	1.10166e-08
386	HORVU.MOREX.r3.2HG0181540	0.883134	1.10421e-08
387	HORVU.MOREX.r3.2HG0205310	0.883085	1.10906e-08
388	HORVU.MOREX.r3.2HG0172080	0.882743	1.1434e-08
389	HORVU.MOREX.r3.7HG0724280	0.882414	1.17733e-08
390	HORVU.MOREX.r3.5HG0463590	0.882279	1.19145e-08
391	HORVU.MOREX.r3.2HG0100720	0.882251	1.19439e-08
392	HORVU.MOREX.r3.4HG0406980	0.882168	1.20325e-08
393	HORVU.MOREX.r3.2HG0205260	0.881902	1.23186e-08
394	HORVU.MOREX.r3.5HG0428660	0.881725	1.25131e-08
395	HORVU.MOREX.r3.3HG0282720	0.881639	1.26082e-08
396	HORVU.MOREX.r3.1HG0000690	0.881586	1.2667e-08
397	HORVU.MOREX.r3.6HG0615730	0.881522	1.27391e-08
398	HORVU.MOREX.r3.6HG0610230	0.881365	1.29158e-08
399	HORVU.MOREX.r3.1HG0021640	0.881303	1.2986e-08
400	HORVU.MOREX.r3.5HG0513770	0.881135	1.31791e-08
401	HORVU.MOREX.r3.6HG0558550	0.880948	1.33976e-08
402	HORVU.MOREX.r3.3HG0243460	0.880878	1.34796e-08
403	HORVU.MOREX.r3.2HG0141230	0.880806	1.3564e-08
404	HORVU.MOREX.r3.7HG0727090	0.880745	1.36375e-08
405	HORVU.MOREX.r3.1HG0051750	0.880621	1.37853e-08
406	HORVU.MOREX.r3.4HG0338910	0.880311	1.41629e-08
407	HORVU.MOREX.r3.1HG0008320	0.880286	1.41946e-08
408	HORVU.MOREX.r3.2HG0112610	0.880074	1.44586e-08
409	HORVU.MOREX.r3.5HG0476020	0.879296	1.54653e-08
410	HORVU.MOREX.r3.4HG0392480	0.879118	1.57055e-08
411	HORVU.MOREX.r3.1HG0060630	0.878708	1.62693e-08
412	HORVU.MOREX.r3.7HG0704190	0.878542	1.65017e-08
413	HORVU.MOREX.r3.6HG0615200	0.878398	1.67075e-08
414	HORVU.MOREX.r3.4HG0386880	0.877888	1.74517e-08
415	HORVU.MOREX.r3.1HG0048080	0.8778	1.7583e-08
416	HORVU.MOREX.r3.4HG0403960	0.877699	1.77338e-08
417	HORVU.MOREX.r3.5HG0506020	0.877509	1.80226e-08
418	HORVU.MOREX.r3.7HG0744250	0.877456	1.81048e-08
419	HORVU.MOREX.r3.3HG0224540	0.877409	1.81765e-08
420	HORVU.MOREX.r3.3HG0219240	0.877227	1.84593e-08
421	HORVU.MOREX.r3.7HG0671890	0.876924	1.89394e-08
422	HORVU.MOREX.r3.2HG0108940	0.876741	1.92343e-08
423	HORVU.MOREX.r3.6HG0546340	0.87658	1.94968e-08
424	HORVU.MOREX.r3.6HG0547990	0.876318	1.99322e-08
425	HORVU.MOREX.r3.3HG0290310	0.875637	2.11038e-08
426	HORVU.MOREX.r3.3HG0230870	0.875254	2.17887e-08
427	HORVU.MOREX.r3.6HG0622470	0.875104	2.20627e-08
428	HORVU.MOREX.r3.1HG0000250	0.875101	2.20693e-08
429	HORVU.MOREX.r3.6HG0548800	0.874914	2.24148e-08
430	HORVU.MOREX.r3.1HG0038590	0.874811	2.26079e-08
431	HORVU.MOREX.r3.4HG0419020	0.874352	2.34835e-08
432	HORVU.MOREX.r3.2HG0195580	0.874133	2.39127e-08
433	HORVU.MOREX.r3.7HG0657520	0.874072	2.40329e-08
434	HORVU.MOREX.r3.1HG0068310	0.873986	2.42031e-08
435	HORVU.MOREX.r3.3HG0230430	0.873758	2.46638e-08
436	HORVU.MOREX.r3.1HG0093740	0.873632	2.49203e-08
437	HORVU.MOREX.r3.1HG0071500	0.873468	2.5257e-08
438	HORVU.MOREX.r3.3HG0325310	0.873117	2.59959e-08
439	HORVU.MOREX.r3.3HG0293910	0.873032	2.61763e-08
440	HORVU.MOREX.r3.1HG0081690	0.872822	2.66289e-08
441	HORVU.MOREX.r3.7HG0648120	0.872647	2.70129e-08
442	HORVU.MOREX.r3.7HG0643120	0.872534	2.72634e-08
443	HORVU.MOREX.r3.7HG0650260	0.872322	2.77357e-08
444	HORVU.MOREX.r3.3HG0225270	0.87205	2.83559e-08
445	HORVU.MOREX.r3.7HG0638370	0.871905	2.86918e-08
446	HORVU.MOREX.r3.6HG0543150	0.871787	2.89666e-08
447	HORVU.MOREX.r3.5HG0484690	0.871587	2.94385e-08
448	HORVU.MOREX.r3.6HG0558970	0.871262	3.02215e-08
449	HORVU.MOREX.r3.6HG0615850	0.870909	3.10933e-08
450	HORVU.MOREX.r3.1HG0087230	0.870821	3.13142e-08
451	HORVU.MOREX.r3.6HG0612440	0.870804	3.13551e-08
452	HORVU.MOREX.r3.1HG0010600	0.870766	3.14508e-08
453	HORVU.MOREX.r3.6HG0627340	0.870657	3.17276e-08
454	HORVU.MOREX.r3.3HG0308290	0.870583	3.19177e-08
455	HORVU.MOREX.r3.6HG0548070	0.870573	3.19426e-08
456	HORVU.MOREX.r3.5HG0458220	0.870225	3.28436e-08
457	HORVU.MOREX.r3.5HG0430760	0.869843	3.38603e-08
458	HORVU.MOREX.r3.5HG0487980	0.869834	3.3886e-08
459	HORVU.MOREX.r3.3HG0310480	0.869703	3.42412e-08
460	HORVU.MOREX.r3.2HG0195290	0.869701	3.42452e-08
461	HORVU.MOREX.r3.2HG0165370	0.869318	3.53037e-08
462	HORVU.MOREX.r3.6HG0625300	0.869228	3.55574e-08
463	HORVU.MOREX.r3.4HG0344970	0.869157	3.57579e-08
464	HORVU.MOREX.r3.6HG0613450	0.868937	3.63855e-08
465	HORVU.MOREX.r3.1HG0001280	0.868833	3.66847e-08
466	HORVU.MOREX.r3.3HG0313690	0.868707	3.70513e-08
467	HORVU.MOREX.r3.2HG0108920	0.868464	3.77705e-08
468	HORVU.MOREX.r3.1HG0019150	0.868417	3.7909e-08
469	HORVU.MOREX.r3.4HG0409490	0.868214	3.85193e-08
470	HORVU.MOREX.r3.2HG0099640	0.868106	3.88482e-08
471	HORVU.MOREX.r3.2HG0121630	0.867568	4.05221e-08
472	HORVU.MOREX.r3.3HG0305240	0.867522	4.06675e-08
473	HORVU.MOREX.r3.2HG0174500	0.86719	4.17347e-08
474	HORVU.MOREX.r3.1HG0064900	0.867042	4.22188e-08
475	HORVU.MOREX.r3.7HG0645780	0.866876	4.27689e-08
476	HORVU.MOREX.r3.6HG0552120	0.866787	4.30651e-08
477	HORVU.MOREX.r3.2HG0192270	0.866698	4.33645e-08
478	HORVU.MOREX.r3.5HG0518130	0.866492	4.40611e-08
479	HORVU.MOREX.r3.2HG0155570	0.866456	4.41868e-08
480	HORVU.MOREX.r3.7HG0746410	0.866243	4.49195e-08
481	HORVU.MOREX.r3.2HG0194220	0.865903	4.61162e-08
482	HORVU.MOREX.r3.5HG0516270	0.865761	4.66261e-08
483	HORVU.MOREX.r3.3HG0322210	0.865725	4.67529e-08
484	HORVU.MOREX.r3.5HG0538180	0.865665	4.69722e-08
485	HORVU.MOREX.r3.3HG0291620	0.86562	4.71351e-08
486	HORVU.MOREX.r3.1HG0019140	0.865496	4.7587e-08
487	HORVU.MOREX.r3.7HG0731730	0.865206	4.86576e-08
488	HORVU.MOREX.r3.5HG0521630	0.865181	4.87515e-08
489	HORVU.MOREX.r3.2HG0190600	0.865089	4.9098e-08
490	HORVU.MOREX.r3.7HG0660720	0.864886	4.98669e-08
491	HORVU.MOREX.r3.7HG0740620	0.86468	5.06566e-08
492	HORVU.MOREX.r3.7HG0715490	0.86468	5.06595e-08
493	HORVU.MOREX.r3.2HG0111920	0.864655	5.0756e-08
494	HORVU.MOREX.r3.2HG0133330	0.864494	5.13811e-08
495	HORVU.MOREX.r3.5HG0523050	0.863872	5.38747e-08
496	HORVU.MOREX.r3.5HG0494240	0.863829	5.40482e-08
497	HORVU.MOREX.r3.5HG0514490	0.86369	5.46228e-08
498	HORVU.MOREX.r3.6HG0542490	0.86329	5.63048e-08
499	HORVU.MOREX.r3.2HG0111500	0.863276	5.63634e-08
500	HORVU.MOREX.r3.5HG0498970	0.862937	5.78238e-08
501	HORVU.MOREX.r3.2HG0200340	0.862902	5.79774e-08
502	HORVU.MOREX.r3.2HG0190470	0.862881	5.80672e-08
503	HORVU.MOREX.r3.1HG0085710	0.862423	6.01019e-08
504	HORVU.MOREX.r3.7HG0673000	0.86228	6.07502e-08
505	HORVU.MOREX.r3.2HG0206780	0.862017	6.19588e-08
506	HORVU.MOREX.r3.2HG0100680	0.861866	6.26652e-08
507	HORVU.MOREX.r3.7HG0733550	0.861796	6.29911e-08
508	HORVU.MOREX.r3.6HG0539130	0.861678	6.35517e-08
509	HORVU.MOREX.r3.2HG0104650	0.861602	6.39146e-08
510	HORVU.MOREX.r3.3HG0247430	0.861402	6.48713e-08
511	HORVU.MOREX.r3.6HG0596410	0.860984	6.69236e-08
512	HORVU.MOREX.r3.2HG0177990	0.860892	6.73814e-08
513	HORVU.MOREX.r3.5HG0490260	0.860783	6.79289e-08
514	HORVU.MOREX.r3.5HG0519480	0.860607	6.88157e-08
515	HORVU.MOREX.r3.2HG0138840	0.860359	7.00922e-08
516	HORVU.MOREX.r3.5HG0512730	0.860076	7.15727e-08
517	HORVU.MOREX.r3.3HG0227850	0.859932	7.23373e-08
518	HORVU.MOREX.r3.7HG0638110	0.859736	7.33892e-08
519	HORVU.MOREX.r3.2HG0112180	0.859708	7.3536e-08
520	HORVU.MOREX.r3.6HG0632070	0.859509	7.46219e-08
521	HORVU.MOREX.r3.6HG0608960	0.859401	7.52144e-08
522	HORVU.MOREX.r3.4HG0337000	0.859322	7.56518e-08
523	HORVU.MOREX.r3.3HG0281250	0.859294	7.58101e-08
524	HORVU.MOREX.r3.5HG0484810	0.859223	7.62005e-08
525	HORVU.MOREX.r3.7HG0668880	0.85921	7.62759e-08
526	HORVU.MOREX.r3.2HG0138780	0.859087	7.69683e-08
527	HORVU.MOREX.r3.3HG0303210	0.859085	7.69796e-08
528	HORVU.MOREX.r3.4HG0409440	0.858938	7.78092e-08
529	HORVU.MOREX.r3.7HG0745050	0.858862	7.82401e-08
530	HORVU.MOREX.r3.1HG0064390	0.858836	7.83886e-08
531	HORVU.MOREX.r3.2HG0195850	0.858824	7.84594e-08
532	HORVU.MOREX.r3.3HG0287580	0.858769	7.87772e-08
533	HORVU.MOREX.r3.5HG0423130	0.858006	8.32755e-08
534	HORVU.MOREX.r3.1HG0092660	0.857906	8.38834e-08
535	HORVU.MOREX.r3.7HG0717950	0.857855	8.41928e-08
536	HORVU.MOREX.r3.3HG0232120	0.85763	8.5577e-08
537	HORVU.MOREX.r3.1HG0027940	0.857256	8.79204e-08
538	HORVU.MOREX.r3.1HG0005720	0.856974	8.97245e-08
539	HORVU.MOREX.r3.5HG0491620	0.856926	9.00348e-08
540	HORVU.MOREX.r3.7HG0739070	0.856446	9.31979e-08
541	HORVU.MOREX.r3.5HG0525300	0.856411	9.34343e-08
542	HORVU.MOREX.r3.3HG0230670	0.855914	9.68192e-08
543	HORVU.MOREX.r3.6HG0628480	0.855584	9.91273e-08
544	HORVU.MOREX.r3.1HG0041630	0.855496	9.97486e-08
545	HORVU.MOREX.r3.4HG0333350	0.855203	1.01852e-07
546	HORVU.MOREX.r3.7HG0718770	0.855132	1.02368e-07
547	HORVU.MOREX.r3.2HG0097850	0.855036	1.03065e-07
548	HORVU.MOREX.r3.5HG0492640	0.854622	1.06135e-07
549	HORVU.MOREX.r3.7HG0739620	0.854609	1.06233e-07
550	HORVU.MOREX.r3.2HG0208310	0.854533	1.06803e-07
551	HORVU.MOREX.r3.1HG0002990	0.854476	1.07235e-07
552	HORVU.MOREX.r3.1HG0003040	0.854476	1.07235e-07
553	HORVU.MOREX.r3.6HG0600160	0.854383	1.0794e-07
554	HORVU.MOREX.r3.5HG0456460	0.854347	1.08215e-07
555	HORVU.MOREX.r3.3HG0316030	0.854271	1.08804e-07
556	HORVU.MOREX.r3.2HG0125430	0.854241	1.09032e-07
557	HORVU.MOREX.r3.5HG0473630	0.854177	1.09525e-07
558	HORVU.MOREX.r3.2HG0200920	0.854119	1.09977e-07
559	HORVU.MOREX.r3.5HG0473650	0.853537	1.1457e-07
560	HORVU.MOREX.r3.2HG0163880	0.853481	1.15024e-07
561	HORVU.MOREX.r3.3HG0291890	0.853227	1.17087e-07
562	HORVU.MOREX.r3.6HG0547800	0.85315	1.17721e-07
563	HORVU.MOREX.r3.3HG0221980	0.853075	1.1834e-07
564	HORVU.MOREX.r3.2HG0118770	0.852809	1.2056e-07
565	HORVU.MOREX.r3.3HG0285830	0.85268	1.21655e-07
566	HORVU.MOREX.r3.2HG0160920	0.852605	1.22292e-07
567	HORVU.MOREX.r3.7HG0678210	0.852545	1.22803e-07
568	HORVU.MOREX.r3.5HG0517040	0.852544	1.22809e-07
569	HORVU.MOREX.r3.5HG0535630	0.852446	1.23657e-07
570	HORVU.MOREX.r3.5HG0475950	0.852388	1.24157e-07
571	HORVU.MOREX.r3.6HG0546250	0.851999	1.27559e-07
572	HORVU.MOREX.r3.2HG0192400	0.851961	1.27893e-07
573	HORVU.MOREX.r3.2HG0194350	0.851951	1.27981e-07
574	HORVU.MOREX.r3.3HG0278630	0.851778	1.29532e-07
575	HORVU.MOREX.r3.4HG0346810	0.851659	1.306e-07
576	HORVU.MOREX.r3.6HG0571070	0.851433	1.3266e-07
577	HORVU.MOREX.r3.6HG0551140	0.851194	1.34868e-07
578	HORVU.MOREX.r3.3HG0224910	0.851177	1.35028e-07
579	HORVU.MOREX.r3.7HG0635560	0.851153	1.35255e-07
580	HORVU.MOREX.r3.5HG0500860	0.851046	1.36254e-07
581	HORVU.MOREX.r3.3HG0281270	0.850844	1.38162e-07
582	HORVU.MOREX.r3.2HG0136510	0.850787	1.3871e-07
583	HORVU.MOREX.r3.2HG0184420	0.850757	1.38991e-07
584	HORVU.MOREX.r3.2HG0213070	0.850314	1.43292e-07
585	HORVU.MOREX.r3.2HG0202810	0.850028	1.46123e-07
586	HORVU.MOREX.r3.2HG0110760	0.849912	1.47286e-07
587	HORVU.MOREX.r3.7HG0715130	0.849676	1.49683e-07
588	HORVU.MOREX.r3.2HG0169250	0.848862	1.58217e-07
589	HORVU.MOREX.r3.1HG0083340	0.848793	1.58957e-07
590	HORVU.MOREX.r3.2HG0203170	0.848573	1.61342e-07
591	HORVU.MOREX.r3.3HG0300620	0.848501	1.62129e-07
592	HORVU.MOREX.r3.2HG0125520	0.848479	1.6238e-07
593	HORVU.MOREX.r3.4HG0383530	0.848428	1.62939e-07
594	HORVU.MOREX.r3.5HG0485290	0.84828	1.6457e-07
595	HORVU.MOREX.r3.3HG0310070	0.848192	1.65554e-07
596	HORVU.MOREX.r3.3HG0266020	0.848189	1.6559e-07
597	HORVU.MOREX.r3.6HG0634130	0.847972	1.68036e-07
598	HORVU.MOREX.r3.2HG0108930	0.847544	1.72951e-07
599	HORVU.MOREX.r3.1HG0092560	0.84745	1.74046e-07
600	HORVU.MOREX.r3.1HG0069130	0.847207	1.76906e-07
601	HORVU.MOREX.r3.2HG0105790	0.847179	1.77239e-07
602	HORVU.MOREX.r3.7HG0717480	0.847095	1.78238e-07
603	HORVU.MOREX.r3.7HG0739820	0.847019	1.7915e-07
604	HORVU.MOREX.r3.2HG0175020	0.846967	1.79777e-07
605	HORVU.MOREX.r3.5HG0474720	0.846835	1.8137e-07
606	HORVU.MOREX.r3.7HG0664770	0.846776	1.82085e-07
607	HORVU.MOREX.r3.5HG0504260	0.846586	1.84415e-07
608	HORVU.MOREX.r3.1HG0021690	0.846517	1.85265e-07
609	HORVU.MOREX.r3.1HG0060200	0.846318	1.8774e-07
610	HORVU.MOREX.r3.7HG0714140	0.846239	1.88734e-07
611	HORVU.MOREX.r3.1HG0071970	0.846204	1.89175e-07
612	HORVU.MOREX.r3.7HG0640060	0.845694	1.95705e-07
613	HORVU.MOREX.r3.6HG0630900	0.845596	1.9698e-07
614	HORVU.MOREX.r3.3HG0295830	0.845415	1.99353e-07
615	HORVU.MOREX.r3.2HG0205050	0.845409	1.99443e-07
616	HORVU.MOREX.r3.2HG0102720	0.844897	2.06305e-07
617	HORVU.MOREX.r3.2HG0190290	0.844859	2.06824e-07
618	HORVU.MOREX.r3.1HG0084320	0.844809	2.07505e-07
619	HORVU.MOREX.r3.5HG0513090	0.844378	2.13483e-07
620	HORVU.MOREX.r3.6HG0554420	0.844197	2.16042e-07
621	HORVU.MOREX.r3.2HG0191300	0.844004	2.18793e-07
622	HORVU.MOREX.r3.2HG0098030	0.84384	2.21154e-07
623	HORVU.MOREX.r3.1HG0020440	0.843698	2.23224e-07
624	HORVU.MOREX.r3.4HG0412300	0.843515	2.25907e-07
625	HORVU.MOREX.r3.7HG0751500	0.843321	2.28793e-07
626	HORVU.MOREX.r3.3HG0234210	0.842994	2.33731e-07
627	HORVU.MOREX.r3.2HG0214510	0.842962	2.34217e-07
628	HORVU.MOREX.r3.1HG0082740	0.842675	2.38636e-07
629	HORVU.MOREX.r3.5HG0494200	0.84263	2.39324e-07
630	HORVU.MOREX.r3.7HG0736410	0.84252	2.4105e-07
631	HORVU.MOREX.r3.1HG0019960	0.841932	2.50403e-07
632	HORVU.MOREX.r3.6HG0542480	0.841871	2.51403e-07
633	HORVU.MOREX.r3.5HG0444490	0.841853	2.51694e-07
634	HORVU.MOREX.r3.1HG0044840	0.841398	2.5919e-07
635	HORVU.MOREX.r3.2HG0180500	0.841242	2.61814e-07
636	HORVU.MOREX.r3.1HG0046320	0.841214	2.62281e-07
637	HORVU.MOREX.r3.3HG0240580	0.84094	2.66942e-07
638	HORVU.MOREX.r3.2HG0156720	0.840717	2.70795e-07
639	HORVU.MOREX.r3.1HG0072140	0.840639	2.7215e-07
640	HORVU.MOREX.r3.1HG0080800	0.840564	2.73467e-07
641	HORVU.MOREX.r3.7HG0723420	0.84052	2.74233e-07
642	HORVU.MOREX.r3.6HG0557060	0.840446	2.75533e-07
643	HORVU.MOREX.r3.2HG0173680	0.840288	2.78341e-07
644	HORVU.MOREX.r3.4HG0347740	0.840195	2.79991e-07
645	HORVU.MOREX.r3.4HG0391910	0.839749	2.88083e-07
646	HORVU.MOREX.r3.4HG0383080	0.839178	2.98728e-07
647	HORVU.MOREX.r3.7HG0641110	0.839091	3.00397e-07
648	HORVU.MOREX.r3.2HG0136860	0.839034	3.01481e-07
649	HORVU.MOREX.r3.2HG0102150	0.839029	3.0158e-07
650	HORVU.MOREX.r3.7HG0704930	0.838993	3.02253e-07
651	HORVU.MOREX.r3.5HG0424590	0.838716	3.0761e-07
652	HORVU.MOREX.r3.5HG0514340	0.83864	3.09095e-07
653	HORVU.MOREX.r3.7HG0742850	0.838458	3.12673e-07
654	HORVU.MOREX.r3.1HG0074760	0.838287	3.16056e-07
655	HORVU.MOREX.r3.7HG0662560	0.838231	3.17178e-07
656	HORVU.MOREX.r3.2HG0212970	0.837963	3.22585e-07
657	HORVU.MOREX.r3.1HG0030730	0.837597	3.30091e-07
658	HORVU.MOREX.r3.6HG0627720	0.837393	3.34357e-07
659	HORVU.MOREX.r3.2HG0211840	0.837372	3.34799e-07
660	HORVU.MOREX.r3.5HG0501470	0.837004	3.4259e-07
661	HORVU.MOREX.r3.1HG0071420	0.836898	3.44874e-07
662	HORVU.MOREX.r3.5HG0485940	0.836867	3.45535e-07
663	HORVU.MOREX.r3.3HG0281610	0.836783	3.47373e-07
664	HORVU.MOREX.r3.5HG0511770	0.836728	3.48565e-07
665	HORVU.MOREX.r3.7HG0666770	0.836711	3.48927e-07
666	HORVU.MOREX.r3.3HG0297900	0.836664	3.49956e-07
667	HORVU.MOREX.r3.6HG0630790	0.836566	3.52105e-07
668	HORVU.MOREX.r3.1HG0073580	0.836565	3.52123e-07
669	HORVU.MOREX.r3.1HG0075650	0.836512	3.53283e-07
670	HORVU.MOREX.r3.1HG0064240	0.836028	3.64102e-07
671	HORVU.MOREX.r3.3HG0325300	0.835907	3.66852e-07
672	HORVU.MOREX.r3.6HG0540880	0.835587	3.74197e-07
673	HORVU.MOREX.r3.2HG0199510	0.83516	3.84214e-07
674	HORVU.MOREX.r3.3HG0303710	0.835108	3.85465e-07
675	HORVU.MOREX.r3.1HG0005730	0.834958	3.89034e-07
676	HORVU.MOREX.r3.2HG0203310	0.834937	3.89555e-07
677	HORVU.MOREX.r3.2HG0138770	0.834807	3.92689e-07
678	HORVU.MOREX.r3.1HG0089010	0.834249	4.06413e-07
679	HORVU.MOREX.r3.7HG0666550	0.834024	4.12047e-07
680	HORVU.MOREX.r3.5HG0504090	0.833967	4.13505e-07
681	HORVU.MOREX.r3.6HG0622680	0.833816	4.17337e-07
682	HORVU.MOREX.r3.3HG0281340	0.833701	4.20281e-07
683	HORVU.MOREX.r3.6HG0627260	0.833661	4.21326e-07
684	HORVU.MOREX.r3.4HG0340900	0.833597	4.22969e-07
685	HORVU.MOREX.r3.7HG0666610	0.833546	4.2431e-07
686	HORVU.MOREX.r3.3HG0293940	0.833463	4.26463e-07
687	HORVU.MOREX.r3.1HG0056780	0.833455	4.26667e-07
688	HORVU.MOREX.r3.3HG0319830	0.833052	4.37281e-07
689	HORVU.MOREX.r3.1HG0045660	0.83301	4.38423e-07
690	HORVU.MOREX.r3.4HG0388840	0.832919	4.4085e-07
691	HORVU.MOREX.r3.6HG0557290	0.832652	4.48057e-07
692	HORVU.MOREX.r3.3HG0311650	0.832414	4.54589e-07
693	HORVU.MOREX.r3.4HG0408170	0.832414	4.54596e-07
694	HORVU.MOREX.r3.2HG0179650	0.8324	4.54976e-07
695	HORVU.MOREX.r3.5HG0496860	0.832077	4.63967e-07
696	HORVU.MOREX.r3.5HG0510250	0.832066	4.64281e-07
697	HORVU.MOREX.r3.7HG0735210	0.831985	4.66574e-07
698	HORVU.MOREX.r3.3HG0245380	0.831961	4.67237e-07
699	HORVU.MOREX.r3.1HG0092670	0.831761	4.72936e-07
700	HORVU.MOREX.r3.5HG0480630	0.831631	4.76668e-07
701	HORVU.MOREX.r3.3HG0326310	0.831619	4.77012e-07
702	HORVU.MOREX.r3.5HG0511630	0.831547	4.79083e-07
703	HORVU.MOREX.r3.2HG0185220	0.830883	4.98631e-07
704	HORVU.MOREX.r3.3HG0239660	0.830455	5.11599e-07
705	HORVU.MOREX.r3.7HG0733200	0.830337	5.15252e-07
706	HORVU.MOREX.r3.6HG0608490	0.830234	5.18438e-07
707	HORVU.MOREX.r3.7HG0735560	0.83011	5.22304e-07
708	HORVU.MOREX.r3.6HG0574250	0.830026	5.24936e-07
709	HORVU.MOREX.r3.2HG0195920	0.82973	5.34288e-07
710	HORVU.MOREX.r3.7HG0720750	0.829684	5.35756e-07
711	HORVU.MOREX.r3.7HG0747610	0.829489	5.42001e-07
712	HORVU.MOREX.r3.1HG0089780	0.829484	5.42178e-07
713	HORVU.MOREX.r3.2HG0203350	0.829362	5.46132e-07
714	HORVU.MOREX.r3.3HG0315260	0.829224	5.50618e-07
715	HORVU.MOREX.r3.2HG0195860	0.828868	5.62392e-07
716	HORVU.MOREX.r3.2HG0213100	0.82837	5.79249e-07
717	HORVU.MOREX.r3.5HG0520010	0.828157	5.86586e-07
718	HORVU.MOREX.r3.7HG0714390	0.828098	5.88623e-07
719	HORVU.MOREX.r3.1HG0085950	0.828014	5.91548e-07
720	HORVU.MOREX.r3.7HG0683070	0.82796	5.93444e-07
721	HORVU.MOREX.r3.3HG0312780	0.827934	5.94339e-07
722	HORVU.MOREX.r3.3HG0270240	0.827934	5.94354e-07
723	HORVU.MOREX.r3.5HG0533230	0.827851	5.97273e-07
724	HORVU.MOREX.r3.4HG0406580	0.82766	6.04013e-07
725	HORVU.MOREX.r3.7HG0743200	0.827466	6.1097e-07
726	HORVU.MOREX.r3.5HG0506470	0.82736	6.14789e-07
727	HORVU.MOREX.r3.5HG0534720	0.827237	6.19235e-07
728	HORVU.MOREX.r3.2HG0124450	0.827002	6.27853e-07
729	HORVU.MOREX.r3.4HG0380710	0.826886	6.3211e-07
730	HORVU.MOREX.r3.6HG0551960	0.826642	6.41231e-07
731	HORVU.MOREX.r3.7HG0683710	0.826182	6.5869e-07
732	HORVU.MOREX.r3.5HG0507520	0.826127	6.60784e-07
733	HORVU.MOREX.r3.3HG0321580	0.825983	6.66357e-07
734	HORVU.MOREX.r3.4HG0400980	0.825603	6.81271e-07
735	HORVU.MOREX.r3.6HG0605860	0.825544	6.83617e-07
736	HORVU.MOREX.r3.1HG0092850	0.825012	7.05013e-07
737	HORVU.MOREX.r3.1HG0083370	0.825002	7.05447e-07
738	HORVU.MOREX.r3.1HG0071020	0.824541	7.24512e-07
739	HORVU.MOREX.r3.5HG0440150	0.823933	7.50347e-07
740	HORVU.MOREX.r3.7HG0643210	0.823805	7.55874e-07
741	HORVU.MOREX.r3.5HG0501560	0.823779	7.57022e-07
742	HORVU.MOREX.r3.3HG0285710	0.823777	7.57092e-07
743	HORVU.MOREX.r3.4HG0340070	0.823566	7.66333e-07
744	HORVU.MOREX.r3.2HG0201340	0.823488	7.69755e-07
745	HORVU.MOREX.r3.4HG0392460	0.82345	7.71457e-07
746	HORVU.MOREX.r3.7HG0680850	0.82334	7.76316e-07
747	HORVU.MOREX.r3.4HG0334860	0.822942	7.94205e-07
748	HORVU.MOREX.r3.7HG0663540	0.822468	8.16001e-07
749	HORVU.MOREX.r3.1HG0093550	0.822309	8.23409e-07
750	HORVU.MOREX.r3.7HG0744970	0.82226	8.25723e-07
751	HORVU.MOREX.r3.6HG0574290	0.82224	8.2664e-07
752	HORVU.MOREX.r3.6HG0598470	0.821789	8.48115e-07
753	HORVU.MOREX.r3.5HG0469490	0.821511	8.6162e-07
754	HORVU.MOREX.r3.3HG0289810	0.821147	8.79523e-07
755	HORVU.MOREX.r3.6HG0567460	0.821091	8.82351e-07
756	HORVU.MOREX.r3.3HG0226380	0.820093	9.33398e-07
757	HORVU.MOREX.r3.5HG0523860	0.820063	9.34965e-07
758	HORVU.MOREX.r3.2HG0185570	0.820059	9.35154e-07
759	HORVU.MOREX.r3.4HG0389790	0.819954	9.40697e-07
760	HORVU.MOREX.r3.2HG0192220	0.819865	9.45385e-07
761	HORVU.MOREX.r3.7HG0714930	0.819745	9.51754e-07
762	HORVU.MOREX.r3.4HG0406450	0.819701	9.54116e-07
763	HORVU.MOREX.r3.2HG0104600	0.819557	9.61859e-07
764	HORVU.MOREX.r3.2HG0099130	0.819123	9.85482e-07
765	HORVU.MOREX.r3.3HG0227010	0.819048	9.89604e-07
766	HORVU.MOREX.r3.1HG0048090	0.81874	1.00676e-06
767	HORVU.MOREX.r3.3HG0292220	0.818174	1.03895e-06
768	HORVU.MOREX.r3.5HG0430940	0.817784	1.06166e-06
769	HORVU.MOREX.r3.5HG0447150	0.817696	1.06687e-06
770	HORVU.MOREX.r3.3HG0311790	0.817503	1.07836e-06
771	HORVU.MOREX.r3.6HG0567430	0.817483	1.0795e-06
772	HORVU.MOREX.r3.2HG0154320	0.817023	1.10731e-06
773	HORVU.MOREX.r3.2HG0181840	0.817015	1.10778e-06
774	HORVU.MOREX.r3.2HG0211680	0.81674	1.12471e-06
775	HORVU.MOREX.r3.7HG0655580	0.81602	1.17009e-06
776	HORVU.MOREX.r3.5HG0470090	0.815961	1.17386e-06
777	HORVU.MOREX.r3.5HG0462600	0.815375	1.21213e-06
778	HORVU.MOREX.r3.1HG0093750	0.815239	1.22113e-06
779	HORVU.MOREX.r3.6HG0600870	0.81523	1.22174e-06
780	HORVU.MOREX.r3.3HG0236240	0.814945	1.24089e-06
781	HORVU.MOREX.r3.6HG0539050	0.814786	1.25164e-06
782	HORVU.MOREX.r3.3HG0331080	0.814536	1.2688e-06
783	HORVU.MOREX.r3.1HG0004290	0.814525	1.26952e-06
784	HORVU.MOREX.r3.7HG0729810	0.814409	1.27755e-06
785	HORVU.MOREX.r3.1HG0029360	0.814355	1.28129e-06
786	HORVU.MOREX.r3.6HG0622970	0.814334	1.28281e-06
787	HORVU.MOREX.r3.6HG0538930	0.814142	1.29618e-06
788	HORVU.MOREX.r3.1HG0077000	0.814128	1.2972e-06
789	HORVU.MOREX.r3.7HG0738010	0.813549	1.33851e-06
790	HORVU.MOREX.r3.3HG0237450	0.813533	1.33965e-06
791	HORVU.MOREX.r3.4HG0383890	0.813531	1.33976e-06
792	HORVU.MOREX.r3.6HG0613540	0.813496	1.34233e-06
793	HORVU.MOREX.r3.4HG0406770	0.813267	1.35899e-06
794	HORVU.MOREX.r3.2HG0208970	0.812967	1.38116e-06
795	HORVU.MOREX.r3.7HG0634790	0.812903	1.38595e-06
796	HORVU.MOREX.r3.7HG0649240	0.812477	1.41802e-06
797	HORVU.MOREX.r3.3HG0253650	0.81247	1.41857e-06
798	HORVU.MOREX.r3.3HG0229400	0.812419	1.42248e-06
799	HORVU.MOREX.r3.5HG0529860	0.812296	1.43186e-06
800	HORVU.MOREX.r3.5HG0481790	0.811733	1.47568e-06
801	HORVU.MOREX.r3.7HG0653380	0.811568	1.48876e-06
802	HORVU.MOREX.r3.3HG0258280	0.811346	1.5065e-06
803	HORVU.MOREX.r3.7HG0743270	0.811174	1.52037e-06
804	HORVU.MOREX.r3.3HG0312090	0.810955	1.53822e-06
805	HORVU.MOREX.r3.5HG0518060	0.810919	1.5411e-06
806	HORVU.MOREX.r3.2HG0176310	0.810907	1.54213e-06
807	HORVU.MOREX.r3.1HG0056490	0.810736	1.5562e-06
808	HORVU.MOREX.r3.7HG0677450	0.810209	1.60031e-06
809	HORVU.MOREX.r3.7HG0648440	0.81012	1.60786e-06
810	HORVU.MOREX.r3.7HG0677570	0.809834	1.63242e-06
811	HORVU.MOREX.r3.4HG0380790	0.809601	1.65264e-06
812	HORVU.MOREX.r3.6HG0545810	0.809474	1.6637e-06
813	HORVU.MOREX.r3.4HG0339400	0.809085	1.69816e-06
814	HORVU.MOREX.r3.7HG0638930	0.809021	1.70389e-06
815	HORVU.MOREX.r3.7HG0732110	0.808954	1.70991e-06
816	HORVU.MOREX.r3.2HG0178010	0.80874	1.72923e-06
817	HORVU.MOREX.r3.5HG0501380	0.808697	1.7332e-06
818	HORVU.MOREX.r3.3HG0222590	0.808384	1.76184e-06
819	HORVU.MOREX.r3.2HG0126460	0.808339	1.76602e-06
820	HORVU.MOREX.r3.7HG0672850	0.808305	1.76913e-06
821	HORVU.MOREX.r3.2HG0108280	0.808229	1.77626e-06
822	HORVU.MOREX.r3.3HG0257920	0.80785	1.81175e-06
823	HORVU.MOREX.r3.2HG0140480	0.807548	1.84059e-06
824	HORVU.MOREX.r3.1HG0091820	0.807156	1.87855e-06
825	HORVU.MOREX.r3.4HG0346230	0.807121	1.88202e-06
826	HORVU.MOREX.r3.4HG0393390	0.80709	1.88505e-06
827	HORVU.MOREX.r3.2HG0118440	0.806923	1.90152e-06
828	HORVU.MOREX.r3.4HG0412490	0.806885	1.90527e-06
829	HORVU.MOREX.r3.1HG0075150	0.806838	1.90992e-06
830	HORVU.MOREX.r3.1HG0070340	0.806653	1.92829e-06
831	HORVU.MOREX.r3.2HG0195390	0.806542	1.93946e-06
832	HORVU.MOREX.r3.7HG0723770	0.806477	1.94604e-06
833	HORVU.MOREX.r3.2HG0158690	0.806437	1.95001e-06
834	HORVU.MOREX.r3.7HG0713020	0.806185	1.97568e-06
835	HORVU.MOREX.r3.6HG0603290	0.806031	1.9915e-06
836	HORVU.MOREX.r3.2HG0102890	0.805977	1.99701e-06
837	HORVU.MOREX.r3.7HG0715950	0.80535	2.0627e-06
838	HORVU.MOREX.r3.4HG0383900	0.805263	2.07197e-06
839	HORVU.MOREX.r3.6HG0596330	0.804971	2.10336e-06
840	HORVU.MOREX.r3.4HG0413990	0.804932	2.10755e-06
841	HORVU.MOREX.r3.2HG0159130	0.804763	2.12595e-06
842	HORVU.MOREX.r3.1HG0087290	0.804685	2.13452e-06
843	HORVU.MOREX.r3.7HG0718760	0.804295	2.1776e-06
844	HORVU.MOREX.r3.3HG0226390	0.803969	2.21416e-06
845	HORVU.MOREX.r3.4HG0409510	0.80384	2.22881e-06
846	HORVU.MOREX.r3.2HG0132160	0.803776	2.23612e-06
847	HORVU.MOREX.r3.4HG0405240	0.803637	2.25201e-06
848	HORVU.MOREX.r3.6HG0604810	0.803297	2.29139e-06
849	HORVU.MOREX.r3.5HG0421310	0.803128	2.31127e-06
850	HORVU.MOREX.r3.4HG0338670	0.802912	2.33674e-06
851	HORVU.MOREX.r3.1HG0089770	0.802866	2.34218e-06
852	HORVU.MOREX.r3.5HG0526670	0.802834	2.34606e-06
853	HORVU.MOREX.r3.1HG0007600	0.802782	2.35226e-06
854	HORVU.MOREX.r3.1HG0019330	0.802136	2.43052e-06
855	HORVU.MOREX.r3.5HG0520830	0.801924	2.45666e-06
856	HORVU.MOREX.r3.2HG0205550	0.801834	2.46788e-06
857	HORVU.MOREX.r3.6HG0631350	0.801083	2.56304e-06
858	HORVU.MOREX.r3.4HG0397280	0.801079	2.56357e-06
859	HORVU.MOREX.r3.3HG0302750	0.800787	2.60145e-06
860	HORVU.MOREX.r3.2HG0138340	0.800673	2.61638e-06
861	HORVU.MOREX.r3.1HG0029730	0.80061	2.62477e-06
862	HORVU.MOREX.r3.4HG0347000	0.800543	2.63361e-06
863	HORVU.MOREX.r3.2HG0096760	0.800386	2.65429e-06
864	HORVU.MOREX.r3.2HG0106290	0.800295	2.66648e-06
865	HORVU.MOREX.r3.4HG0383630	0.800294	2.66665e-06
866	HORVU.MOREX.r3.3HG0252170	0.800098	2.6929e-06

## Sheet: Irina 21d ArSa&BsSa MEgrey60
Table S10C
	gene	correlation	pvalue
1	HORVU.MOREX.r3.7HG0647370	0.973011	7.46e-15
2	HORVU.MOREX.r3.2HG0131170	0.959927	4.47e-13
3	HORVU.MOREX.r3.2HG0157210	0.957166	8.89e-13
4	HORVU.MOREX.r3.4HG0396130	0.956211	1.12e-12
5	HORVU.MOREX.r3.3HG0288800	0.948239	6.24e-12
6	HORVU.MOREX.r3.4HG0389730	0.945617	1.04e-11
7	HORVU.MOREX.r3.1HG0081690	0.935005	6.42e-11
8	HORVU.MOREX.r3.2HG0097640	0.932183	9.91e-11
9	HORVU.MOREX.r3.7HG0650260	0.931197	1.15e-10
10	HORVU.MOREX.r3.2HG0104620	0.924766	2.85e-10
11	HORVU.MOREX.r3.7HG0640720	0.9246	2.91e-10
12	HORVU.MOREX.r3.5HG0510240	0.921305	4.5e-10
13	HORVU.MOREX.r3.3HG0297620	0.920331	5.1e-10
14	HORVU.MOREX.r3.7HG0703490	0.915157	9.64e-10
15	HORVU.MOREX.r3.3HG0281780	0.914842	1e-09
16	HORVU.MOREX.r3.5HG0499000	0.905922	2.74e-09
17	HORVU.MOREX.r3.6HG0629440	0.902201	4.04e-09
18	HORVU.MOREX.r3.3HG0240580	0.901877	4.18e-09
19	HORVU.MOREX.r3.1HG0000110	0.892854	1.01e-08
20	HORVU.MOREX.r3.6HG0548070	0.886836	1.75e-08
21	HORVU.MOREX.r3.5HG0517250	0.884702	2.1e-08
22	HORVU.MOREX.r3.1HG0009460	0.88453	2.13e-08
23	HORVU.MOREX.r3.5HG0444870	0.884452	2.15e-08
24	HORVU.MOREX.r3.1HG0069630	0.883337	2.37e-08
25	HORVU.MOREX.r3.3HG0281310	0.882552	2.53e-08
26	HORVU.MOREX.r3.1HG0092830	0.881949	2.66e-08
27	HORVU.MOREX.r3.4HG0345780	0.879055	3.39e-08
28	HORVU.MOREX.r3.5HG0522100	0.874486	4.9e-08
29	HORVU.MOREX.r3.1HG0019970	0.874186	5.01e-08
30	HORVU.MOREX.r3.2HG0139060	0.872262	5.83e-08
31	HORVU.MOREX.r3.3HG0225310	0.869906	6.98e-08
32	HORVU.MOREX.r3.1HG0080920	0.86923	7.35e-08
33	HORVU.MOREX.r3.2HG0204100	0.868666	7.67e-08
34	HORVU.MOREX.r3.7HG0736410	0.868408	7.82e-08
35	HORVU.MOREX.r3.2HG0207700	0.865525	9.69e-08
36	HORVU.MOREX.r3.7HG0751200	0.865431	9.76e-08
37	HORVU.MOREX.r3.6HG0550840	0.863892	1.09e-07
38	HORVU.MOREX.r3.3HG0287850	0.863272	1.14e-07
39	HORVU.MOREX.r3.7HG0723770	0.862246	1.23e-07
40	HORVU.MOREX.r3.1HG0093550	0.861651	1.28e-07
41	HORVU.MOREX.r3.2HG0097700	0.860061	1.44e-07
42	HORVU.MOREX.r3.7HG0648480	0.858024	1.66e-07
43	HORVU.MOREX.r3.1HG0084760	0.857504	1.72e-07
44	HORVU.MOREX.r3.6HG0598470	0.857298	1.74e-07
45	HORVU.MOREX.r3.3HG0222590	0.857235	1.75e-07
46	HORVU.MOREX.r3.2HG0110850	0.856694	1.81e-07
47	HORVU.MOREX.r3.5HG0512600	0.85503	2.03e-07
48	HORVU.MOREX.r3.3HG0279950	0.854025	2.18e-07
49	HORVU.MOREX.r3.7HG0719250	0.85362	2.24e-07
50	HORVU.MOREX.r3.2HG0202880	0.853401	2.27e-07
51	HORVU.MOREX.r3.1HG0080940	0.851769	2.53e-07
52	HORVU.MOREX.r3.4HG0390960	0.851492	2.58e-07
53	HORVU.MOREX.r3.2HG0096750	0.850427	2.76e-07
54	HORVU.MOREX.r3.6HG0625280	0.850135	2.82e-07
55	HORVU.MOREX.r3.2HG0111960	0.849969	2.85e-07
56	HORVU.MOREX.r3.4HG0403960	0.849396	2.96e-07
57	HORVU.MOREX.r3.3HG0281260	0.848339	3.17e-07
58	HORVU.MOREX.r3.3HG0220030	0.848069	3.22e-07
59	HORVU.MOREX.r3.2HG0097650	0.846775	3.5e-07
60	HORVU.MOREX.r3.1HG0076630	0.845552	3.78e-07
61	HORVU.MOREX.r3.7HG0654260	0.84514	3.88e-07
62	HORVU.MOREX.r3.5HG0464880	0.845008	3.92e-07
63	HORVU.MOREX.r3.1HG0082040	0.844458	4.05e-07
64	HORVU.MOREX.r3.3HG0310480	0.8427	4.52e-07
65	HORVU.MOREX.r3.3HG0265140	0.841947	4.74e-07
66	HORVU.MOREX.r3.6HG0574290	0.840924	5.05e-07
67	HORVU.MOREX.r3.2HG0182810	0.840597	5.15e-07
68	HORVU.MOREX.r3.3HG0290960	0.840193	5.28e-07
69	HORVU.MOREX.r3.7HG0737860	0.840146	5.29e-07
70	HORVU.MOREX.r3.6HG0564580	0.839325	5.57e-07
71	HORVU.MOREX.r3.7HG0703460	0.839066	5.65e-07
72	HORVU.MOREX.r3.2HG0213100	0.838198	5.96e-07
73	HORVU.MOREX.r3.4HG0373930	0.837694	6.14e-07
74	HORVU.MOREX.r3.4HG0396540	0.837572	6.19e-07
75	HORVU.MOREX.r3.7HG0640590	0.836711	6.51e-07
76	HORVU.MOREX.r3.4HG0379790	0.83576	6.89e-07
77	HORVU.MOREX.r3.1HG0054160	0.83533	7.07e-07
78	HORVU.MOREX.r3.5HG0500590	0.832861	8.17e-07
79	HORVU.MOREX.r3.2HG0136510	0.832612	8.29e-07
80	HORVU.MOREX.r3.2HG0198320	0.832438	8.37e-07
81	HORVU.MOREX.r3.5HG0430560	0.832066	8.56e-07
82	HORVU.MOREX.r3.1HG0075990	0.831334	8.93e-07
83	HORVU.MOREX.r3.4HG0347840	0.828717	1.04e-06
84	HORVU.MOREX.r3.2HG0208110	0.828207	1.07e-06
85	HORVU.MOREX.r3.6HG0548800	0.826387	1.18e-06
86	HORVU.MOREX.r3.2HG0181540	0.82628	1.19e-06
87	HORVU.MOREX.r3.2HG0208650	0.824043	1.35e-06
88	HORVU.MOREX.r3.3HG0303240	0.823266	1.4e-06
89	HORVU.MOREX.r3.2HG0214050	0.823014	1.42e-06
90	HORVU.MOREX.r3.1HG0052130	0.821447	1.55e-06
91	HORVU.MOREX.r3.7HG0722560	0.820387	1.64e-06
92	HORVU.MOREX.r3.7HG0752050	0.820256	1.65e-06
93	HORVU.MOREX.r3.1HG0041580	0.820188	1.66e-06
94	HORVU.MOREX.r3.4HG0340220	0.819826	1.69e-06
95	HORVU.MOREX.r3.5HG0490260	0.817782	1.89e-06
96	HORVU.MOREX.r3.6HG0605120	0.81745	1.92e-06
97	HORVU.MOREX.r3.7HG0663990	0.816248	2.04e-06
98	HORVU.MOREX.r3.4HG0340900	0.814807	2.2e-06
99	HORVU.MOREX.r3.4HG0379260	0.814063	2.29e-06
100	HORVU.MOREX.r3.7HG0687790	0.813314	2.38e-06
101	HORVU.MOREX.r3.3HG0234070	0.81155	2.61e-06
102	HORVU.MOREX.r3.2HG0200240	0.811466	2.62e-06
103	HORVU.MOREX.r3.3HG0300120	0.811181	2.66e-06
104	HORVU.MOREX.r3.2HG0104610	0.810547	2.74e-06
105	HORVU.MOREX.r3.3HG0219000	0.808263	3.08e-06
106	HORVU.MOREX.r3.3HG0318650	0.808044	3.11e-06
107	HORVU.MOREX.r3.6HG0627720	0.807783	3.15e-06
108	HORVU.MOREX.r3.3HG0310070	0.807526	3.19e-06
109	HORVU.MOREX.r3.1HG0077000	0.807395	3.21e-06
110	HORVU.MOREX.r3.5HG0491620	0.807258	3.24e-06
111	HORVU.MOREX.r3.2HG0132700	0.806039	3.44e-06
112	HORVU.MOREX.r3.3HG0219640	0.806024	3.44e-06
113	HORVU.MOREX.r3.1HG0069030	0.804086	3.78e-06
114	HORVU.MOREX.r3.3HG0318380	0.802692	4.05e-06
115	HORVU.MOREX.r3.5HG0460690	0.802523	4.08e-06
116	HORVU.MOREX.r3.4HG0343710	0.801814	4.23e-06
117	HORVU.MOREX.r3.4HG0413970	0.801284	4.33e-06
118	HORVU.MOREX.r3.3HG0326880	0.801211	4.35e-06
119	HORVU.MOREX.r3.6HG0553820	0.800468	4.51e-06
120	HORVU.MOREX.r3.6HG0570940	0.800263	4.55e-06
121	HORVU.MOREX.r3.7HG0648120	0.800138	4.58e-06
