# Supplementary material for: Rhizobacteria prime the activation of plant defense and nutritional responses to suppress aphid populations on barley over time
Source: New Phytol. 2025 Jun 26;247(5):2390–405. doi: 10.1111/nph.70319 (PMC12329176; doi:10.1111/nph.70319)
Supplement: Supplementary file 10 — Table S11 Enriched KEGG pathways for hub genes in the selected module of interest per time point, including after 24 h, 7 d, and 21 d of aphid feeding. Please note: Wiley is not responsible for the content or functionality of any Supporting Information supplied by the authors. Any queries (other than missing material) should be directed to the New Phytologist Central Office. [file NPH-247-2390-s009.xlsx]

## Sheet: Irina 24h ArSa&BsS Hub KEGG
Table S11A
	category	subcategory	ID	Description	GeneRatio	BgRatio	pvalue	p.adjust	qvalue	geneID	Count	Gene Description	Barley ID
dosa00062	Metabolism	Lipid metabolism	dosa00062	Fatty acid elongation - Oryza sativa japonica (Japanese rice) (RAPDB)	1958-05-01	37/4686	7.85e-05	0.00337648	0.00289295	Os06t0262800-01	5	Beta-ketoacyl-CoA Synthase	HORVU.MOREX.r3.4HG0332260
										Os11t0591200-01		Similar to 3-ketoacyl-CoA synthase.	HORVU.MOREX.r3.4HG0361130
										Os03t0245700-02		Thiolase-like, subgroup domain containing protein.	HORVU.MOREX.r3.4HG0392320
										Os03t0181500-01		Fatty acid elongase (beta-ketoacyl-CoA synthase), Shoot development	HORVU.MOREX.r3.4HG0405320	selected
										Os01t0150000-01		Similar to Synaptic glycoprotein SC2.	HORVU.MOREX.r3.3HG0230880
dosa00195	Metabolism	Energy metabolism	dosa00195	Photosynthesis - Oryza sativa japonica (Japanese rice) (RAPDB)	1958-05-01	55/4686	0.00052874	0.0113679	0.00973995	Os06t0101600-01	5	Plastocyanin, chloroplast precursor.	HORVU.MOREX.r3.7HG0634340	selected
										Os01t0501800-01		Similar to Photosystem II oxygen-evolving complex protein 1 (Fragment).	HORVU.MOREX.r3.2HG0150570	selected
										Os07t0513000-01		Similar to ATP synthase gamma chain, chloroplast (EC 3.6.1.34) (Fragment).	HORVU.MOREX.r3.2HG0141490	selected
										Os07t0105600-01		Photosystem II oxygen evolving complex protein PsbQ family protein.	HORVU.MOREX.r3.2HG0173200	selected
										Os03t0278900-01		ATPase, F0 complex, subunit B/B', bacterial and chloroplast family protein.	HORVU.MOREX.r3.4HG0387270
dosa00940	Metabolism	Biosynthesis of other secondary metabolites	dosa00940	Phenylpropanoid biosynthesis - Oryza sativa japonica (Japanese rice) (RAPDB)	1958-08-01	176/4686	0.00129689	0.0185887	0.0159267	Os06t0695500-01	8	Similar to Peroxidase 16 precursor (EC 1.11.1.7) (Atperox P16) (ATP22a).	HORVU.MOREX.r3.7HG0728980
										Os07t0104100-01		Similar to Class III peroxidase 97.	HORVU.MOREX.r3.2HG0157470
										Os01t0591300-01		Similar to Cytosolic aldehyde dehydrogenase RF2D.	HORVU.MOREX.r3.1HG0069410
										Os09t0419200-01		Cinnamoyl-CoA reductase 19, Developmental lignification	HORVU.MOREX.r3.5HG0483980
										Os08t0157500-01		Caffeic acid O-methyltransferase, Flavonoid 3'-O-methyltransferase, Melatonin biosynthesis, Tricin biosynthesis	HORVU.MOREX.r3.3HG0330120
										Os12t0191500-01		Similar to Peroxidase 43 precursor (EC 1.11.1.7) (Atperox P43).	HORVU.MOREX.r3.2HG0178640
										Os04t0518400-01		Phenylalanine ammonia-lyase, Resistance to brown planthopper (BPH)	HORVU.MOREX.r3.1HG0023150
										Os05t0499400-01		Haem peroxidase family protein.	HORVU.MOREX.r3.1HG0067930
dosa04075	Environmental Information Processing	Signal transduction	dosa04075	Plant hormone signal transduction - Oryza sativa japonica (Japanese rice) (RAPDB)	1958-08-01	234/4686	0.00754329	0.0663352	0.0568356	Os01t0178500-02	8	A member of rice Aux/IAA family, Cross-talk of auxin and brassinosteroid signaling pathways, Plant morphogenesis	HORVU.MOREX.r3.3HG0239900	selected
										Os01t0856500-01		Auxin transporter, Primary root and root hair elongation, Cd stress response	HORVU.MOREX.r3.3HG0301040
										Os03t0324200-01		Transcription factor involved in the ethylene signal transduction pathway, Positive regulator of ethylene response, Wound signaling	HORVU.MOREX.r3.4HG0380030	selected
										Os03t0324300-02		Similar to ETHYLENE-INSENSITIVE3-like 1 protein.	HORVU.MOREX.r3.4HG0380030	selected
										Os12t0601400-01		Similar to Auxin-responsive protein (Aux/IAA) (Fragment).	HORVU.MOREX.r3.5HG0433440
										Os03t0297600-01		ABA receptor, Drought tolerance	HORVU.MOREX.r3.4HG0383820
										Os06t0605900-01		E3 ligase, Resistance to brown planthopper (BPH)	HORVU.MOREX.r3.5HG0420350
										Os02t0787300-01		Mitogen-activated protein kinase kinase 4, Defense response, Cell proliferation, Grain growth	HORVU.MOREX.r3.6HG0622200
dosa04016	Environmental Information Processing	Signal transduction	dosa04016	MAPK signaling pathway - plant - Oryza sativa japonica (Japanese rice) (RAPDB)	1958-06-01	142/4686	0.0077134	0.0663352	0.0568356	Os03t0324200-01	6	Transcription factor involved in the ethylene signal transduction pathway, Positive regulator of ethylene response, Wound signaling	HORVU.MOREX.r3.4HG0380030	selected
										Os03t0324300-02		Similar to ETHYLENE-INSENSITIVE3-like 1 protein.	HORVU.MOREX.r3.4HG0380030	selected
										Os03t0297600-01		ABA receptor, Drought tolerance	HORVU.MOREX.r3.4HG0383820
										Os06t0605900-01		E3 ligase, Resistance to brown planthopper (BPH)	HORVU.MOREX.r3.5HG0420350
										Os04t0417600-00		Similar to OSIGBa0092M08.12 protein.	HORVU.MOREX.r3.2HG0167390
										Os02t0787300-01		Mitogen-activated protein kinase kinase 4, Defense response, Cell proliferation, Grain growth	HORVU.MOREX.r3.6HG0622200
dosa04146	Cellular Processes	Transport and catabolism	dosa04146	Peroxisome - Oryza sativa japonica (Japanese rice) (RAPDB)	1958-04-01	87/4686	0.0219723	0.157468	0.134918	Os03t0583800-01	4	Mpv17/PMP22 family protein.	HORVU.MOREX.r3.1HG0024090	selected
										Os09t0315000-01		Similar to mpv17 / PMP22 family protein.	HORVU.MOREX.r3.1HG0024090	selected
										Os03t0786100-01		Glycolate oxidase, Photorespiratory enzyme, Strong regulation over photosynthesis, Feed-back inhibition on Rubisco activase	HORVU.MOREX.r3.5HG0516760
										Os08t0502700-01		Pyridoxal phosphate-dependent transferase, major region, subdomain 1 domain containing protein.	HORVU.MOREX.r3.7HG0678990

## Sheet: Irina 7d ArSa&BsS Hub KEGG
Table S11B
MEviolet
	category	subcategory	ID	Description	GeneRatio	BgRatio	pvalue	p.adjust	qvalue	geneID	Count	Gene Description	Barley gene ID
dosa03013	Genetic Information Processing	Translation	dosa03013	Nucleocytoplasmic transport - Oryza sativa japonica (Japanese rice) (RAPDB)	2024-03-10	93/4686	0.000820985	0.0106728	0.00604936	Os09t0298400-01	3	WD40/YVTN repeat-like domain containing protein.	HORVU.MOREX.r3.5HG0471850	selected
										Os12t0165900-01		Hypothetical conserved gene.	HORVU.MOREX.r3.3HG0252880
										Os12t0166000-00		Conserved hypothetical protein.	HORVU.MOREX.r3.3HG0252880
dosa03030	Genetic Information Processing	Replication and repair	dosa03030	DNA replication - Oryza sativa japonica (Japanese rice) (RAPDB)	2024-02-10	36/4686	0.00248453	0.0160198	0.00908003	Os05t0540100-01	2	Flap endonuclease-1, DNA replication and repair, Cell proliferation	HORVU.MOREX.r3.1HG0080610	selected
										Os02t0805200-01		Proliferating cell nuclear antigen (PCNA)	HORVU.MOREX.r3.6HG0627010
dosa03410	Genetic Information Processing	Replication and repair	dosa03410	Base excision repair - Oryza sativa japonica (Japanese rice) (RAPDB)	2024-02-10	44/4686	0.00369687	0.0160198	0.00908003	Os05t0540100-01	2	Flap endonuclease-1, DNA replication and repair, Cell proliferation	HORVU.MOREX.r3.1HG0080610	selected
										Os02t0805200-01		Proliferating cell nuclear antigen (PCNA)	HORVU.MOREX.r3.6HG0627010
dosa03420	Genetic Information Processing	Replication and repair	dosa03420	Nucleotide excision repair - Oryza sativa japonica (Japanese rice) (RAPDB)	2024-02-10	72/4686	0.00967472	0.0314428	0.0178218	Os02t0805200-01	2	Proliferating cell nuclear antigen (PCNA)	HORVU.MOREX.r3.6HG0627010
										Os04t0680000-00		Similar to predicted protein.	HORVU.MOREX.r3.2HG0209100	selected
dosa03450	Genetic Information Processing	Replication and repair	dosa03450	Non-homologous end-joining - Oryza sativa japonica (Japanese rice) (RAPDB)	2024-01-10	1986-06-01	0.0127427	0.0331311	0.0187788	Os05t0540100-01	1	Flap endonuclease-1, DNA replication and repair, Cell proliferation	HORVU.MOREX.r3.1HG0080610	selected
dosa03018	Genetic Information Processing	Folding, sorting and degradation	dosa03018	RNA degradation - Oryza sativa japonica (Japanese rice) (RAPDB)	2024-02-10	99/4686	0.0178047	0.0385768	0.0218654	Os11t0176200-01	2	Similar to HUA enhancer 2.	HORVU.MOREX.r3.2HG0121800
										Os02t0782200-01		Similar to NOT2/NOT3/NOT5 family protein, expressed.	HORVU.MOREX.r3.6HG0634210
dosa03430	Genetic Information Processing	Replication and repair	dosa03430	Mismatch repair - Oryza sativa japonica (Japanese rice) (RAPDB)	2024-01-10	26/4686	0.0541701	0.100602	0.0570212	Os02t0805200-01	1	Proliferating cell nuclear antigen (PCNA)	HORVU.MOREX.r3.6HG0627010
dosa00513	Metabolism	Glycan biosynthesis and metabolism	dosa00513	Various types of N-glycan biosynthesis - Oryza sativa japonica (Japanese rice) (RAPDB)	2024-01-10	32/4686	0.0662895	0.10772	0.0610561	Os04t0397000-01	1	Defender against cell death 1 (DAD-1) (Defender against apoptotic death 1 protein).	HORVU.MOREX.r3.7HG0736140
dosa00510	Metabolism	Glycan biosynthesis and metabolism	dosa00510	N-Glycan biosynthesis - Oryza sativa japonica (Japanese rice) (RAPDB)	2024-01-10	38/4686	0.078269	0.113055	0.0640799	Os04t0397000-01	1	Defender against cell death 1 (DAD-1) (Defender against apoptotic death 1 protein).	HORVU.MOREX.r3.7HG0736140
dosa03022	Genetic Information Processing	Transcription	dosa03022	Basal transcription factors - Oryza sativa japonica (Japanese rice) (RAPDB)	2024-01-10	44/4686	0.0901099	0.117143	0.0663968	Os04t0680000-00	1	Similar to predicted protein.	HORVU.MOREX.r3.2HG0209100	selected
dosa03060	Genetic Information Processing	Folding, sorting and degradation	dosa03060	Protein export - Oryza sativa japonica (Japanese rice) (RAPDB)	2024-01-10	59/4686	0.119116	0.140773	0.0797904	Os09t0556000-01	1	Signal peptidase 22 kDa subunit family protein.	HORVU.MOREX.r3.5HG0504710	selected
MEturquoise
	category	subcategory	ID	Description	GeneRatio	BgRatio	pvalue	p.adjust	qvalue	geneID	Count	Gene Description	Barley Id
dosa00965	Metabolism	Biosynthesis of other secondary metabolites	dosa00965	Betalain biosynthesis - Oryza sativa japonica (Japanese rice) (RAPDB)	3/126	1986-05-01	0.000182517	0.0131323	0.0118487	Os08t0140300-01	3	Aromatic L-amino acid decarboxylase (AADC), Senescence-induced serotonin biosynthesis	HORVU.MOREX.r3.1HG0010600
										Os01t0878800-01		Similar to 4, 5-DOPA dioxygenase extradiol.	HORVU.MOREX.r3.6HG0540880
										Os01t0878900-01		Similar to 4, 5-DOPA dioxygenase extradiol-like protein.	HORVU.MOREX.r3.6HG0540880
dosa04626	Organismal Systems	Environmental adaptation	dosa04626	Plant-pathogen interaction - Oryza sativa japonica (Japanese rice) (RAPDB)	15/126	205/4686	0.000341098	0.0131323	0.0118487	Os03t0331700-02	15	Similar to cDNA clone:002-120-A09, full insert sequence.	HORVU.MOREX.r3.4HG0379260	selected
										Os01t0382400-01		Similar to Pathogenesis-related protein PRB1-2 precursor.	HORVU.MOREX.r3.5HG0473560	Selected
										Os08t0538300-01		LysM receptor-like kinase, Chitin elicitor signaling	HORVU.MOREX.r3.6HG0633720
										Os12t0603800-00		Similar to Calmodulin NtCaM13.	HORVU.MOREX.r3.5HG0433150
										Os05t0474800-01		WRKY transcription factor, Herbivore resistance, Defense regulation by the volatile indole	HORVU.MOREX.r3.1HG0071500
										Os10t0191300-01		Similar to PR-1a pathogenesis related protein (Hv-1a) precursor.	HORVU.MOREX.r3.7HG0668880
										Os03t0133400-01		Lysine motif (LysM) receptor-like protein (RLP), Chitin oligosaccharide elicitor-binding protein, Perception and transduction of chitin elicitor signal for defense responses	HORVU.MOREX.r3.4HG0409440
										Os01t0510100-01		Mitogen activated protein kinase kinase, MAPK kinase 6, Low-temperature response, Regulation of cold stress tolerance, Abiotic stress signaling, UV induced regulation of genes in phytoalexins biosynthesis	HORVU.MOREX.r3.4HG0408170
										Os08t0526400-01		Defence response, Rin4 domain containing protein.	HORVU.MOREX.r3.7HG0683070
										Os11t0226933-01		NB-ARC domain containing protein.	HORVU.MOREX.r3.3HG0312780
										Os11t0227100-00		Similar to NBS-LRR-like protein.	HORVU.MOREX.r3.3HG0312780
										Os02t0126400-01		Calcium-dependent protein kinase, Positive regulator of the salt and drought stress responses	HORVU.MOREX.r3.6HG0551960
										Os03t0808600-01		Similar to Calcium-dependent protein kinase.	HORVU.MOREX.r3.5HG0523860
										Os05t0491000-01		EF-Hand type domain containing protein.	HORVU.MOREX.r3.3HG0295880
										Os02t0685900-00		Similar to Calcium dependent protein kinase.	HORVU.MOREX.r3.6HG0604810
dosa00520	Metabolism	Carbohydrate metabolism	dosa00520	Amino sugar and nucleotide sugar metabolism - Oryza sativa japonica (Japanese rice) (RAPDB)	12/126	148/4686	0.000551778	0.0141623	0.012778	Os02t0605900-01	12	Similar to Chitinase (EC 3.2.1.14) A.	HORVU.MOREX.r3.6HG0592970
										Os04t0493400-01		Class II chitinase b, Pathogenesis-related (PR)-3 chitinase 4	HORVU.MOREX.r3.2HG0178020	selected
										Os04t0494100-02		Class IV chitinase a, Pathogenesis-related (PR)-3 chitinase 5	HORVU.MOREX.r3.2HG0178010
										Os10t0542900-01		Class II chitinase a, Pathogenesis-related (PR)-3 chitinase 8	HORVU.MOREX.r3.1HG0090110
										Os10t0543400-00		Chitinase 8.	HORVU.MOREX.r3.1HG0054950	selected
										Os12t0131100-01		Similar to Glucosamine--fructose-6-phosphate aminotransferase [isomerizing] (EC 2.6.1.16) (Hexosephosphate aminotransferase) (D-fructose-6- phosphate amidotransferase) (GFAT).	HORVU.MOREX.r3.4HG0356370
										Os12t0443500-01		Similar to UDP-glucose 6-dehydrogenase (EC 1.1.1.22) (UDP-Glc dehydrogenase) (UDP-GlcDH) (UDPGDH).	HORVU.MOREX.r3.4HG0350900
										Os12t0443600-01		Similar to UDP-glucose 6-dehydrogenase (EC 1.1.1.22) (UDP-Glc dehydrogenase) (UDP-GlcDH) (UDPGDH).	HORVU.MOREX.r3.4HG0350900
										Os05t0363200-01		UDP-glucuronic acid decarboxylase	HORVU.MOREX.r3.1HG0060630
										Os04t0618200-01		Similar to cDNA clone:J013046D23, full insert sequence.	HORVU.MOREX.r3.2HG0195580
										Os01t0722700-01		Similar to Hexokinase.	HORVU.MOREX.r3.3HG0285830
										Os06t0356800-01		Similar to Xylanase inhibitor protein I precursor.	HORVU.MOREX.r3.2HG0138340
dosa00944	Metabolism	Biosynthesis of other secondary metabolites	dosa00944	Flavone and flavonol biosynthesis - Oryza sativa japonica (Japanese rice) (RAPDB)	3/126	1986-09-01	0.00141633	0.0272643	0.0245994	Os01t0176000-01	3	UDP-glucuronosyl/UDP-glucosyltransferase family protein.	HORVU.MOREX.r3.3HG0240580
										Os01t0176100-00		UDP-glucuronosyl/UDP-glucosyltransferase family protein.	HORVU.MOREX.r3.3HG0240580
										Os01t0176200-01		UDP-glucuronosyl/UDP-glucosyltransferase family protein.	HORVU.MOREX.r3.3HG0240580
dosa00360	Metabolism	Amino acid metabolism	dosa00360	Phenylalanine metabolism - Oryza sativa japonica (Japanese rice) (RAPDB)	5/126	41/4686	0.00447769	0.0689564	0.0622163	Os04t0518400-01	5	Phenylalanine ammonia-lyase, Resistance to brown planthopper (BPH)	HORVU.MOREX.r3.2HG0182090
										Os08t0140300-01		Aromatic L-amino acid decarboxylase (AADC), Senescence-induced serotonin biosynthesis	HORVU.MOREX.r3.1HG0010600
										Os04t0183500-01		Similar to OSIGBa0140C02.6 protein.	HORVU.MOREX.r3.5HG0504090
										Os04t0184100-01		Similar to OSIGBa0140C02.7 protein.	HORVU.MOREX.r3.2HG0099010
										Os10t0155400-00		Similar to Amidase family protein, expressed.	HORVU.MOREX.r3.1HG0091820
dosa00591	Metabolism	Lipid metabolism	dosa00591	Linoleic acid metabolism - Oryza sativa japonica (Japanese rice) (RAPDB)	3/126	14/4686	0.00556161	0.071374	0.0643976	Os08t0508800-01	3	Type 2 13-lipoxygenase, Herbivore-induced defense response	HORVU.MOREX.r3.7HG0679840
										Os08t0509100-01		Similar to Lipoxygenase, chloroplast precursor (EC 1.13.11.12).	HORVU.MOREX.r3.7HG0679840
										Os03t0700700-01		Lipoxygenase, Tolerance to wounding and BPH attack	HORVU.MOREX.r3.4HG0335800
dosa00940	Metabolism	Biosynthesis of other secondary metabolites	dosa00940	Phenylpropanoid biosynthesis - Oryza sativa japonica (Japanese rice) (RAPDB)	11/126	176/4686	0.00728478	0.0801325	0.0723	Os03t0762300-01	11	Similar to Peroxidase 51 precursor (EC 1.11.1.7) (Atperox P51) (ATP37).	HORVU.MOREX.r3.5HG0512600	selected
										Os04t0518400-01		Phenylalanine ammonia-lyase, Resistance to brown planthopper (BPH)	HORVU.MOREX.r3.2HG0182090
										Os07t0677200-01		Peroxidase, Negative regulation of rice resistance to blast disease	HORVU.MOREX.r3.2HG0112640	selected
										Os07t0677300-01		Peroxidase.	HORVU.MOREX.r3.2HG0112560
										Os07t0677400-00		Peroxidase.	HORVU.MOREX.r3.2HG0112630	selected
										Os07t0677500-00		Similar to Peroxidase precursor (EC 1.11.1.7).	HORVU.MOREX.r3.2HG0112640	selected
										Os07t0638600-00		Similar to Class III peroxidase 44.	HORVU.MOREX.r3.3HG0291870
										Os04t0229100-01		Similar to Sinapyl alcohol dehydrogenase.	HORVU.MOREX.r3.2HG0104040
										Os01t0688200-01		Similar to hydrolase, alpha/beta fold family protein.	HORVU.MOREX.r3.3HG0281110
										Os03t0368900-01		Haem peroxidase family protein.	HORVU.MOREX.r3.3HG0299560
										Os10t0109600-01		Peroxidase (EC 1.11.1.7).	HORVU.MOREX.r3.1HG0021640
dosa00400	Metabolism	Amino acid metabolism	dosa00400	Phenylalanine, tyrosine and tryptophan biosynthesis - Oryza sativa japonica (Japanese rice) (RAPDB)	5/126	50/4686	0.0104491	0.100573	0.0907423	Os03t0264400-01	5	&alpha;-subunit of anthranilate synthase, Tryptophan biosynthesis	HORVU.MOREX.r3.4HG0389730
										Os08t0320400-01		Similar to Indole-3-glycerol phosphate synthase-like.	HORVU.MOREX.r3.7HG0744250
										Os04t0463500-01		Anthranilate synthase &beta;-subunit, Auxin biosynthesis	HORVU.MOREX.r3.2HG0173680
										Os07t0182100-01		Similar to Tryptophan synthase alpha chain.	HORVU.MOREX.r3.1HG0093550
										Os09t0255400-01		Similar to Indole-3-glycerol phosphate synthase, chloroplast precursor (EC 4.1.1.48) (IGPS).	HORVU.MOREX.r3.5HG0470090
dosa00600	Metabolism	Lipid metabolism	dosa00600	Sphingolipid metabolism - Oryza sativa japonica (Japanese rice) (RAPDB)	4/126	36/4686	0.0150946	0.129143	0.11652	Os01t0928600-01	4	Serine palmitoyltransferase.	HORVU.MOREX.r3.3HG0312440	selected
										Os01t0928700-00		Similar to Serine palmitoyltransferase.	HORVU.MOREX.r3.3HG0312440	selected
										Os01t0928800-01		Similar to Serine palmitoyltransferase.	HORVU.MOREX.r3.3HG0312440	selected
										Os02t0745700-01		Fatty acid hydroxylase domain containing protein.	HORVU.MOREX.r3.6HG0615200
dosa01250	Metabolism	Global and overview maps	dosa01250	Biosynthesis of nucleotide sugars - Oryza sativa japonica (Japanese rice) (RAPDB)	6/126	82/4686	0.0222171	0.171072	0.15435	Os12t0131100-01	6	Similar to Glucosamine--fructose-6-phosphate aminotransferase [isomerizing] (EC 2.6.1.16) (Hexosephosphate aminotransferase) (D-fructose-6- phosphate amidotransferase) (GFAT).	HORVU.MOREX.r3.4HG0356370
										Os12t0443500-01		Similar to UDP-glucose 6-dehydrogenase (EC 1.1.1.22) (UDP-Glc dehydrogenase) (UDP-GlcDH) (UDPGDH).	HORVU.MOREX.r3.4HG0350900
										Os12t0443600-01		Similar to UDP-glucose 6-dehydrogenase (EC 1.1.1.22) (UDP-Glc dehydrogenase) (UDP-GlcDH) (UDPGDH).	HORVU.MOREX.r3.4HG0350900
										Os05t0363200-01		UDP-glucuronic acid decarboxylase	HORVU.MOREX.r3.1HG0060630
										Os04t0618200-01		Similar to cDNA clone:J013046D23, full insert sequence.	HORVU.MOREX.r3.2HG0195580
										Os01t0722700-01		Similar to Hexokinase.	HORVU.MOREX.r3.3HG0285830

## Sheet: Irina 21d ArSa&BsS Hub KEGG
Table S11C
	category	subcategory	ID	Description	GeneRatio	BgRatio	pvalue	p.adjust	qvalue	geneID	Count	Gene Description	Barley gene
dosa00944	Metabolism	Biosynthesis of other secondary metabolites	dosa00944	Flavone and flavonol biosynthesis - Oryza sativa japonica (Japanese rice) (RAPDB)	2024-03-12	1986-09-01	1.07e-06	1.5e-05	1.35e-05	Os01t0176000-01	3	UDP-glucuronosyl/UDP-glucosyltransferase family protein.	HORVU.MOREX.r3.3HG0240580	selected
										Os01t0176100-00		UDP-glucuronosyl/UDP-glucosyltransferase family protein.	HORVU.MOREX.r3.3HG0240580	selected
										Os01t0176200-01		UDP-glucuronosyl/UDP-glucosyltransferase family protein.	HORVU.MOREX.r3.3HG0240580	selected
dosa00400	Metabolism	Amino acid metabolism	dosa00400	Phenylalanine, tyrosine and tryptophan biosynthesis - Oryza sativa japonica (Japanese rice) (RAPDB)	2024-02-12	50/4686	0.00687893	0.0481525	0.0434459	Os03t0264400-01	2	&alpha;-subunit of anthranilate synthase, Tryptophan biosynthesis	HORVU.MOREX.r3.4HG0389730	selected
										Os07t0182100-01		Similar to Tryptophan synthase alpha chain.	HORVU.MOREX.r3.1HG0093550
